# Supplementary material for: Gut microbiome alterations and gut barrier dysfunction are associated with host immune homeostasis in COVID-19 patients
Source: BMC Med. 2022 Jan 20;20:24. doi: 10.1186/s12916-021-02212-0 (PMC8769945; doi:10.1186/s12916-021-02212-0)
Supplement: Supplementary file 2 — Additional file 2: Table S1. The basic information of COVID-19 patients. Table S2. The basic information of fecal samples collected from COVID-19 patients. Table S3. The microbial species identified from all participants. Table S4. The associations between microbial species and clinical traits. Table S5. The abundance of microbial species in COVID-19 severe patients. Table S6. The abundance of microbial species in participants without using antibiotics. Table S7. The associations between microbial pathways and clinical traits. Table S8. The correlation between microbial virulence factors and clinical traits. Table S9. The associations between circulating level of lipopolysaccharide-binding protein and clinical traits. Table S10. The microbial taxa identified from all plasma samples of COVID-19 patients. [file 12916_2021_2212_MOESM2_ESM.xlsx]

## Sheet: Table S1
Table S1. The basic information of COVID-19 patients.
Case Number	Group	Sex	Age	Hospitalization days	CHD	Diabetes	Hypertension	Fever	Chest tightness	Caugh	Sputum	Shortness of breath	Nasal congestion	Diarrhea	Tracheal Intubation	ECMO	With other omics data	Lopinavir/ritonavir	Arbidol	Hydroxychloroquine	Interferon	Moxifloxacin	Other antibiotics
COV1	Severe	Male	63	76	NO	NO	NO	YES	YES	NO	YES	YES	NO	NO	YES	YES	NO	NO	NO	NO	YES	NO	NO
COV10	Severe	Male	83	63	NO	NO	YES	YES	YES	YES	YES	YES	NO	YES	YES	NO	NO	NO	YES	YES	NO	YES	NO
COV11	Severe	Male	72	51	NO	NO	NO	YES	YES	YES	YES	YES	NO	YES	YES	NO	YES	YES	YES	NO	NO	NO	YES
COV12	Severe	Male	66	76	NO	YES	YES	NO	YES	NO	YES	YES	NO	NO	YES	YES	YES	NO	NO	NO	NO	YES	YES
COV13	Severe	Male	79	92	NO	NO	YES	YES	NO	YES	YES	YES	NO	YES	YES	NO	YES	NO	NO	YES	YES	NO	NO
COV14	Severe	Female	58	40	NO	YES	YES	YES	YES	YES	YES	YES	NO	NO	YES	NO	YES	NO	YES	NO	YES	NO	NO
COV15	Severe	Male	55	38	YES	NO	NO	YES	YES	YES	YES	YES	NO	NO	YES	NO	YES	YES	NO	NO	NO	NO	NO
COV16	Severe	Male	70	27	NO	YES	YES	YES	NO	NO	NO	YES	NO	NO	YES	NO	YES	NO	YES	YES	NO	YES	NO
COV17	Mild	Male	41	17	NO	NO	NO	YES	NO	YES	YES	NO	NO	NO	NO	NO	YES	NO	NO	NO	NO	NO	NO
COV18	Mild	Male	57	25	NO	NO	NO	YES	NO	YES	YES	NO	NO	NO	NO	NO	YES	NO	NO	NO	NO	YES	NO
COV19	Mild	Male	30	17	NO	NO	NO	YES	NO	YES	NO	NO	YES	NO	NO	NO	YES	NO	NO	NO	NO	NO	NO
COV2	Severe	Male	65	73	NO	NO	YES	YES	NO	YES	YES	YES	NO	NO	YES	YES	YES	YES	YES	NO	NO	NO	NO
COV20	Mild	Male	29	24	NO	NO	NO	YES	YES	YES	YES	NO	NO	NO	NO	NO	YES	NO	YES	NO	NO	NO	NO
COV21	Mild	Female	65	16	NO	NO	YES	NO	NO	YES	NO	NO	NO	YES	NO	NO	YES	YES	NO	NO	NO	NO	NO
COV22	Mild	Female	45	14	NO	NO	NO	YES	YES	NO	NO	NO	NO	NO	NO	NO	YES	NO	NO	NO	NO	NO	NO
COV23	Mild	Female	68	13	NO	NO	NO	YES	YES	YES	NO	YES	NO	NO	NO	NO	YES	NO	NO	NO	YES	NO	NO
COV24	Mild	Female	58	16	NO	NO	NO	YES	YES	YES	YES	NO	NO	NO	NO	NO	YES	YES	NO	NO	NO	NO	NO
COV25	Mild	Female	74	12	YES	YES	YES	YES	NO	YES	YES	YES	NO	NO	NO	NO	YES	NO	YES	NO	YES	NO	NO
COV26	Mild	Male	79	23	NO	NO	NO	YES	NO	YES	YES	NO	YES	NO	NO	NO	YES	NO	NO	NO	YES	YES	NO
COV27	Mild	Male	31	8	NO	NO	NO	NO	NO	YES	NO	NO	NO	YES	NO	NO	YES	NO	YES	YES	YES	NO	NO
COV28	Mild	Female	41	10	NO	NO	YES	YES	NO	YES	NO	NO	NO	NO	NO	NO	YES	NO	NO	YES	YES	NO	NO
COV29	Mild	Female	66	13	NO	YES	YES	YES	NO	YES	YES	NO	NO	NO	NO	NO	YES	NO	NO	YES	YES	NO	NO
COV3	Severe	Female	49	25	NO	YES	NO	NO	NO	YES	NO	NO	NO	NO	NO	NO	NO	NO	NO	YES	NO	NO	NO
COV30	Mild	Male	27	29	NO	NO	NO	YES	NO	NO	NO	NO	NO	NO	NO	NO	YES	NO	NO	YES	YES	NO	NO
COV31	Mild	Female	68	15	NO	YES	YES	NO	YES	YES	YES	NO	YES	YES	NO	NO	YES	NO	YES	YES	YES	NO	NO
COV32	Mild	Male	18	15	NO	NO	NO	NO	YES	NO	NO	NO	NO	NO	NO	NO	YES	NO	NO	YES	NO	NO	NO
COV33	Mild	Male	19	25	NO	NO	NO	NO	NO	YES	YES	NO	NO	NO	NO	NO	YES	NO	NO	YES	NO	NO	NO
COV34	Mild	Male	44	15	NO	NO	NO	YES	NO	YES	NO	NO	NO	NO	NO	NO	NO	NO	NO	YES	NO	NO	NO
COV35	Mild	Female	32	15	NO	NO	NO	YES	NO	YES	YES	NO	NO	NO	NO	NO	NO	NO	NO	YES	YES	NO	NO
COV36	Mild	Male	36	10	NO	NO	NO	NO	YES	NO	NO	NO	NO	NO	NO	NO	NO	NO	NO	YES	YES	YES	NO
COV37	Mild	Female	75	15	NO	NO	YES	NO	NO	NO	NO	NO	NO	NO	NO	NO	NO	NO	NO	YES	NO	NO	NO
COV38	Mild	Male	53	15	NO	NO	NO	YES	NO	YES	YES	NO	NO	NO	NO	NO	NO	NO	NO	YES	YES	NO	YES
COV39	Mild	Female	26	15	NO	NO	NO	YES	NO	NO	NO	NO	NO	NO	NO	NO	NO	NO	NO	YES	NO	NO	NO
COV4	Severe	Female	43	69	NO	NO	NO	YES	YES	NO	YES	YES	NO	YES	YES	YES	YES	YES	YES	NO	NO	YES	NO
COV40	Mild	Female	20	15	NO	NO	NO	NO	NO	NO	NO	NO	NO	NO	NO	NO	NO	NO	NO	YES	YES	NO	NO
COV41	Mild	Male	44	15	NO	NO	NO	NO	NO	NO	NO	NO	NO	NO	NO	NO	NO	NO	NO	YES	YES	NO	NO
COV42	Mild	Female	12	15	NO	NO	NO	NO	NO	NO	NO	NO	NO	NO	NO	NO	NO	NO	NO	NO	NO	NO	NO
COV43	Mild	Male	46	15	NO	NO	NO	NO	NO	NO	NO	NO	NO	NO	NO	NO	NO	NO	NO	YES	NO	NO	NO
COV44	Mild	Male	17	15	NO	NO	NO	NO	NO	NO	NO	NO	NO	NO	NO	NO	NO	NO	NO	YES	NO	NO	NO
COV45	Mild	Male	16	15	NO	NO	NO	NO	NO	YES	NO	NO	NO	NO	NO	NO	NO	NO	NO	YES	NO	NO	NO
COV46	Mild	Female	14	15	NO	NO	NO	NO	NO	NO	NO	NO	NO	NO	NO	NO	NO	NO	NO	NO	YES	NO	NO
COV47	Mild	Female	18	15	NO	NO	NO	NO	NO	NO	NO	NO	NO	NO	NO	NO	NO	NO	NO	YES	NO	NO	NO
COV48	Mild	Female	31	15	NO	NO	NO	NO	NO	NO	NO	NO	NO	NO	NO	NO	NO	NO	NO	YES	NO	NO	NO
COV49	Mild	Male	45	15	NO	NO	NO	NO	NO	NO	NO	NO	NO	NO	NO	NO	NO	NO	NO	YES	NO	NO	NO
COV5	Severe	Female	76	36	NO	NO	YES	YES	NO	NO	NO	NO	NO	NO	NO	NO	NO	NO	NO	YES	YES	NO	NO
COV50	Mild	Male	23	15	NO	NO	YES	NO	NO	NO	NO	NO	NO	NO	NO	NO	NO	NO	NO	YES	NO	NO	NO
COV51	Mild	Female	36	15	NO	NO	NO	YES	NO	YES	NO	NO	YES	NO	NO	NO	NO	NO	NO	YES	NO	NO	NO
COV52	Mild	Female	22	15	NO	NO	NO	NO	NO	NO	NO	NO	NO	NO	NO	NO	NO	NO	NO	YES	NO	NO	NO
COV53	Mild	Male	66	15	NO	NO	YES	YES	NO	YES	NO	NO	NO	NO	NO	NO	NO	NO	NO	YES	NO	NO	NO
COV54	Mild	Male	17	15	NO	NO	NO	NO	NO	NO	NO	NO	NO	NO	NO	NO	NO	NO	NO	NO	YES	NO	NO
COV55	Mild	Female	38	15	NO	NO	NO	YES	NO	YES	YES	NO	NO	NO	NO	NO	NO	NO	NO	YES	NO	NO	NO
COV56	Severe	Male	25	30	NO	NO	NO	YES	NO	NO	NO	NO	NO	NO	NO	NO	NO	YES	YES	NO	NO	YES	NO
COV57	Severe	Male	56	27	NO	NO	NO	YES	NO	NO	NO	NO	NO	NO	NO	NO	NO	YES	NO	NO	NO	YES	YES
COV58	Severe	Male	23	26	NO	NO	YES	YES	YES	NO	NO	YES	NO	NO	NO	NO	NO	NO	YES	NO	NO	NO	NO
COV59	Severe	Male	65	22	NO	NO	NO	YES	YES	YES	YES	YES	NO	NO	NO	NO	NO	NO	YES	NO	NO	YES	NO
COV6	Severe	Male	69	33	NO	NO	NO	YES	NO	NO	NO	NO	NO	NO	NO	NO	NO	NO	NO	NO	NO	NO	YES
COV60	Severe	Female	65	23	NO	NO	YES	YES	YES	YES	YES	YES	NO	YES	YES	NO	YES	NO	YES	YES	NO	NO	YES
COV61	Severe	Male	71	22	YES	NO	NO	YES	NO	YES	NO	YES	NO	NO	NO	NO	NO	NO	NO	YES	YES	YES	NO
COV62	Severe	Male	82	56	YES	NO	YES	YES	NO	NO	NO	NO	NO	NO	YES	YES	YES	NO	YES	NO	NO	NO	NO
COV63	Severe	Male	26	24	NO	NO	NO	YES	YES	YES	NO	YES	NO	NO	YES	YES	NO	YES	NO	YES	NO	NO	NO
COV7	Severe	Male	55	26	NO	NO	NO	YES	NO	NO	NO	NO	NO	NO	NO	NO	NO	YES	NO	YES	NO	YES	YES
COV8	Severe	Male	38	22	NO	NO	NO	YES	YES	YES	YES	YES	NO	NO	NO	NO	YES	NO	NO	NO	NO	YES	NO
COV9	Severe	Male	76	49	NO	NO	NO	YES	YES	NO	YES	YES	NO	YES	YES	YES	YES	NO	NO	NO	NO	NO	NO

## Sheet: Table S2
Table S2. The basic information of fecal samples collected from COVID-19 patients.
Sample ID	Case Number	Days after admission	Sample group	Oral antibiotics	Antivirals	ECMO/Tracheal Intubation
J1	Control1	#N/A	Control	NO	NO	NO
J3	Control2	#N/A	Control	NO	NO	NO
J4	Control3	#N/A	Control	NO	NO	NO
J5	Control4	#N/A	Control	NO	NO	NO
J6	Control5	#N/A	Control	NO	NO	NO
J7	Control6	#N/A	Control	NO	NO	NO
J8	Control7	#N/A	Control	NO	NO	NO
J9	Control8	#N/A	Control	NO	NO	NO
w1	COV34	1	Mild	NO	YES	NO
w100	COV1	51	Severe	NO	NO	YES
w101	COV1	65	Mild	NO	NO	NO
w102	COV1	71	Mild	NO	NO	NO
w106	COV10	51	Severe	NO	YES	NO
w107	COV10	61	Severe	NO	NO	NO
w108	COV20	13	Mild	NO	NO	NO
w111	COV13	18	Severe	YES	NO	YES
w112	COV13	26	Severe	NO	NO	YES
w114	COV13	37	Severe	NO	YES	YES
w115	COV13	41	Severe	NO	YES	YES
w116	COV13	47	Severe	NO	YES	NO
w122	COV17	10	Mild	NO	NO	NO
w123	COV17	16	Mild	NO	NO	NO
w125	COV16	17	Mild	NO	YES	NO
w126	COV16	20	Mild	NO	YES	NO
w128	COV25	7	Mild	NO	YES	NO
w129	COV6	14	Severe	NO	NO	YES
w130	COV6	27	Mild	NO	NO	NO
w131	COV55	1	Mild	NO	YES	NO
w132	COV18	23	Mild	NO	NO	NO
w133	COV28	2	Mild	NO	YES	NO
w134	COV4	23	Severe	NO	NO	YES
w136	COV32	2	Mild	NO	YES	NO
w138	COV3	4	Mild	NO	YES	NO
w14	COV42	1	Mild	NO	NO	NO
w140	COV3	22	Mild	NO	NO	NO
w142	COV8	20	Mild	NO	NO	NO
w143	COV9	5	Severe	NO	NO	NO
w144	COV9	23	Severe	YES	NO	NO
w148	COV12	58	Severe	NO	NO	NO
w15	COV43	3	Mild	NO	YES	NO
w16	COV44	12	Mild	NO	NO	NO
w162	COV11	32	Severe	NO	NO	NO
w163	COV58	23	Mild	NO	NO	NO
w164	COV3	8	Severe	NO	YES	NO
w165	COV9	16	Severe	YES	NO	NO
w166	COV30	24	Mild	NO	NO	NO
w168	COV11	27	Severe	YES	NO	YES
w169	COV18	8	Mild	YES	NO	NO
w17	COV45	0	Mild	NO	YES	NO
w170	COV4	16	Mild	NO	NO	NO
w171	COV18	15	Mild	YES	NO	NO
w172	COV8	11	Severe	YES	NO	NO
w173	COV12	38	Severe	NO	NO	YES
w174	COV12	15	Severe	YES	NO	YES
w177	COV49	2	Mild	NO	YES	NO
w178	COV2	20	Severe	NO	NO	YES
w18	COV46	0	Mild	NO	YES	NO
w180	COV7	20	Mild	NO	YES	NO
w182	COV39	4	Mild	NO	YES	NO
w187	COV14	10	Severe	NO	YES	YES
w191	COV14	2	Severe	NO	YES	YES
w193	COV24	10	Mild	NO	YES	NO
w194	COV14	12	Severe	YES	YES	YES
w2	COV35	0	Mild	NO	YES	NO
w22	COV47	2	Mild	NO	YES	NO
w24	COV48	6	Mild	NO	YES	NO
w27	COV50	5	Mild	NO	YES	NO
w29	COV51	3	Mild	NO	YES	NO
w3	COV36	2	Mild	NO	YES	NO
w31	COV52	6	Mild	NO	YES	NO
w32	COV53	0	Mild	NO	YES	NO
w35	COV2	0	Mild	NO	YES	NO
w36	COV2	2	Severe	NO	YES	NO
w37	COV2	14	Severe	NO	NO	YES
w39	COV2	50	Severe	NO	NO	YES
w41	COV2	68	Mild	NO	NO	NO
w44	COV57	23	Mild	NO	NO	NO
w45	COV27	2	Mild	NO	YES	NO
w46	COV29	10	Mild	NO	YES	NO
w47	COV22	10	Mild	NO	NO	NO
w48	COV61	0	Severe	NO	YES	NO
w5	COV37	1	Mild	NO	YES	NO
w51	COV54	0	Mild	NO	YES	NO
w52	COV59	18	Mild	NO	NO	NO
w53	COV5	-5	Mild	NO	YES	NO
w54	COV5	0	Severe	NO	YES	NO
w57	COV5	13	Severe	NO	YES	YES
w6	COV38	1	Mild	NO	YES	NO
w61	COV15	25	Severe	NO	NO	YES
w62	COV15	28	Mild	NO	NO	YES
w65	COV21	13	Mild	NO	NO	NO
w67	COV7	13	Severe	NO	YES	NO
w71	COV60	21	Mild	NO	NO	NO
w72	COV33	3	Mild	NO	YES	NO
w73	COV56	23	Mild	NO	NO	NO
w8	COV40	2	Mild	NO	YES	NO
w83	COV63	9	Severe	NO	YES	YES
w84	COV31	4	Mild	NO	YES	NO
w87	COV62	28	Severe	NO	NO	YES
w89	COV19	3	Mild	NO	NO	NO
w9	COV41	2	Mild	NO	YES	NO
w92	COV19	25	Mild	NO	NO	NO
w93	COV19	27	Mild	NO	NO	NO
w95	COV26	11	Mild	NO	YES	NO
w96	COV23	10	Mild	NO	YES	NO
w97	COV1	0	Mild	NO	YES	NO

## Sheet: Table S3
Table S3. The microbial species identified from all participants.
Speices	Relative abundance, mean, %				P-value*		Adjusted P-value*	LDA score
	Control	Case	Mild	Severe	Case vs Control	Mild vs Severe	Case vs Control	Case vs Control	Mild vs Severe
Bacteroides cellulosilyticus	0.10904	0.101962	0.101797	0.102272	1.10812e-05	-	0.00203279	2.52492	-
Bacteroides finegoldii	1.09564	0.299107	0.216573	0.454465	1.49822e-05	-	0.00112056	2.62805	-
Pseudomonas fluorescens group	0.004345	0.00178704	0.00258656	0.000282059	2.05833e-05	-	0.00209284	2.2124	-
Prevotella sp 885	3.1914	0.609747	0.933484	0.000359706	4.40694e-05	-	0.0040654	3.20346	-
Stenotrophomonas maltophilia	0.00541875	0.0020101	0.002935	0.000269118	0.000330196	-	0.0057387	2.23765	-
Dialister sp CAG 357	1.57166	0.153173	0.145469	0.167674	0.00034719	-	0.00144075	2.929	-
Faecalibacterium prausnitzii	7.13154	2.90105	2.32827	3.97922	0.00164789	-	0.00561237	3.35518	-
Bacteroides coprocola	1.77246	0.716939	0.91661	0.341087	0.00254265	-	0.0212435	2.89551	-
Holdemania filiformis	0.00149875	0.00275184	0.00132219	0.00544294	0.00373503	-	0.00659385	2.02964	-
Bacteroides eggerthii	0.685956	0.436577	0.528419	0.263698	0.00408862	-	0.010819	2.55559	-
Pseudomonas antarctica	0.007765	0.00352633	0.00448156	0.00172824	0.00480602	-	0.012298	2.04732	-
Lachnospira pectinoschiza	1.71346	0.978609	0.76409	1.38241	0.00881554	-	0.0484793	2.78057	-
Acinetobacter bereziniae	0	0.934736	0.993871	0.823423	0.0134485	-	0.0443534	2.67549	-
Eubacterium eligens	1.87171	0.990842	0.499079	1.91651	0.0154136	-	0.0151819	2.82331	-
Parasutterella excrementihominis	0.707468	0.174067	0.176971	0.168599	0.0172358	-	0.0164494	2.3509	-
Clostridium innocuum	0	0.236149	0.298965	0.117908	0.020648	-	0.0348245	2.10058	-
Bifidobacterium pseudocatenulatum	0.577187	0.188232	0.083573	0.385238	0.0235009	-	0.0237976	2.3372	-
Roseburia faecis	0.568032	0.809797	0.501753	1.38964	0.0260839	-	0.0323522	2.24539	-
Bacteroides uniformis	11.287	4.63713	4.4476	4.9939	0.0277581	-	0.0157659	3.53263	-
Proteobacteria bacterium CAG 139	0.309175	0.150381	0.164112	0.124534	0.0319515	-	0.0307653	2.07226	-
Eubacterium sp CAG 38	0.300667	0.718847	1.05446	0.0871126	0.0323325	-	0.0294441	2.45647	-
Prevotella sp CAG 279	0.351967	0.0719552	0.0805872	0.0557068	0.0340024	-	0.0328857	2.23026	-
Alistipes finegoldii	0.324603	0.34468	0.420662	0.201656	0.0342987	-	0.0439484	2.03089	-
Bacteroides ovatus	1.07157	2.41539	2.69057	1.89741	0.0362881	-	0.0427516	2.82666	-
Akkermansia muciniphila	0.00063	1.16581	0.957743	1.55747	0.0410239	-	0.0478428	2.71306	-
Alistipes shahii	0.266235	0.0970587	0.0824703	0.124519	0.0425059	-	0.0369052	2.04007	-
Ruminococcus bicirculans	0.083485	0.296008	0.0454541	0.767638	0.0474601	-	0.0434396	2.01503	-
Bacteroides nordii	0.00500125	0.0110404	0.00785687	0.0170329	-	0.0243899	-	-	2.59715
Blautia sp CAG 257	0	0.012404	0.00416953	0.0279041	-	0.0357383	-	-	2.70393
Bifidobacterium longum	0.527155	0.451181	0.40926	0.530091	-	0.00244153	-	-	3.18945
Burkholderia contaminans	0	0.00903214	0.00423125	0.0180691	-	0.00735946	-	-	3.26543
*P-values for group difference were calculated using Wilcox rank sum test. Adjusted P-value were calculated using logistic regression with adjustement for age, sex, history of coronary heart disease.

## Sheet: Table S4
Table S4. The associations between microbial species and clinical traits.
Clinical traits	Species	Beta	SE	T-value	P-value*	q-value
IL-6	Burkholderia contaminans	0.443053	0.122699	3.6109	0.000531027	0.106205
NEUT#	Burkholderia contaminans	0.374039	0.116198	3.21898	0.00186531	0.186531
CD45#	Burkholderia contaminans	-0.365786	0.124072	-2.94817	0.00424175	0.187471
DBIL	Bifidobacterium longum	0.322421	0.110797	2.91003	0.00465021	0.187471
LYMPH%	Burkholderia contaminans	-0.294321	0.101072	-2.91199	0.00484725	0.187471
O2SAT	Blautia sp CAG 257	0.423249	0.149374	2.83348	0.00598094	0.187471
LYMPH#	Burkholderia contaminans	-0.325618	0.119008	-2.7361	0.00759914	0.187471
CD8#	Burkholderia contaminans	-0.35181	0.13032	-2.69959	0.00836505	0.187471
CD3#	Burkholderia contaminans	-0.334904	0.124025	-2.70029	0.00843619	0.187471
ctBil	Blautia sp CAG 257	-0.382489	0.149739	-2.55437	0.0125111	0.202139
ctBil	Bifidobacterium longum	0.330568	0.12992	2.5444	0.0128462	0.202139
NEUT%	Bacteroides nordii	0.274598	0.108189	2.53815	0.0141793	0.202139
IL-8	Burkholderia contaminans	0.331254	0.13281	2.49419	0.0151369	0.202139
WBC	Bacteroides nordii	0.28994	0.116417	2.49053	0.0154941	0.202139
CD4#	Burkholderia contaminans	-0.301266	0.121717	-2.47512	0.0156795	0.202139
TBIL	Bifidobacterium longum	0.248991	0.100964	2.46614	0.0161711	0.202139
Albumin	Burkholderia contaminans	-0.311149	0.128517	-2.42107	0.0174831	0.205683
Viral infection score	Burkholderia contaminans	0.306483	0.119407	2.5667	0.0191611	0.212901
hs-CRP	Bifidobacterium longum	0.201825	0.0880877	2.29118	0.0252475	0.221367
IGG	Bifidobacterium longum	0.402845	0.174171	2.31293	0.0269349	0.221367
hs-CRP	Burkholderia contaminans	0.241649	0.10752	2.24749	0.0274436	0.231367
apoA1	Burkholderia contaminans	-0.327155	0.148553	-2.20228	0.0319468	0.245201
A/G	Burkholderia contaminans	-0.294255	0.135682	-2.16871	0.0327982	0.245201
CRP	Burkholderia contaminans	0.24019	0.109023	2.20312	0.0345522	0.245201
C3	Burkholderia contaminans	-0.314763	0.143251	-2.19728	0.0385386	0.247935
IL-12P70	Burkholderia contaminans	0.284224	0.132909	2.13848	0.0396032	0.30464
APTT	Blautia sp CAG 257	-0.248652	0.121863	-2.04042	0.0455773	0.330075
C4	Burkholderia contaminans	-0.33228	0.155932	-2.13093	0.0462105	0.330075
*P-values were calculated using mixed linear regression, adjusting for age, sex, and individual variance.

## Sheet: Table S5
Table S5. The abundance of microbial species in COVID-19 severe patients.
Species	Relative abundance, mean, %		P-value*
	Antibiotics+	Antibiotics-
Ruminococcus bicirculans	0.00497356	0.00837711	0.00656948
Sutterella parvirubra	0.0001158	3.72593e-06	0.0155514
Megamonas hypermegale	0.000143457	2.44889e-05	0.0225466
Acinetobacter guillouiae	0.00176493	0.000154011	0.0244956
Serratia liquefaciens	0.001381	0.000324452	0.0282062
Megamonas funiformis	0.00111713	0.000117241	0.0402942
Acinetobacter bereziniae	5.5e-06	0.0103676	0.0749109
Clostridium innocuum	0.000106057	0.00145727	0.0836455
Burkholderia contaminans	0.000363957	0.000133178	0.101029
Alistipes shahii	0.00399521	0.000532222	0.146071
Bacteroides salyersiae	0	0.000780433	0.148069
Delftia tsuruhatensis	0	3.05222e-05	0.148069
Streptococcus thermophilus	0.00112493	0.000154519	0.148069
Delftia acidovorans	5.93857e-05	0.00037973	0.152785
Eubacterium sp CAG 38	0.0017378	0.000646433	0.157814
Faecalibacterium prausnitzii	0.057138	0.0352951	0.241129
Clostridium citroniae	0.000119157	0.000466563	0.330215
Clostridium sp CAG 299	0	0.000255433	0.386766
Stenotrophomonas maltophilia	0	3.38889e-06	0.386766
Bacteroides uniformis	0.0689885	0.0450003	0.402731
Alistipes finegoldii	0.00327176	0.00169113	0.405198
Bilophila wadsworthia	0.000709714	0.000706707	0.438984
Akkermansia muciniphila	0.0349136	0.0105608	0.439701
Blautia sp CAG 257	0.0001468	0.000313326	0.459054
Lawsonibacter asaccharolyticus	0.0001215	0.000182107	0.459054
Prevotella sp 885	0	4.52963e-06	0.497326
Prevotella sp CAG 279	0	0.000701493	0.497326
Pseudomonas fluorescens group	0	3.55185e-06	0.497326
Bacteroides cellulosilyticus	4.68429e-05	0.00127573	0.587547
Streptococcus salivarius	0.000573557	0.00156841	0.656032
Lachnospira pectinoschiza	0.0197699	0.0122826	0.667608
Clostridium leptum	9.11429e-06	2.62148e-05	0.673125
Bifidobacterium pseudocatenulatum	0.00650571	0.00316448	0.688502
Bacteroides coprocola	0.00244609	0.003661	0.689923
Pseudomonas yamanorum	0.000187943	0.000337619	0.73315
Proteobacteria bacterium CAG 139	0.000522386	0.00143277	0.745821
Alcaligenes faecalis	1.80857e-05	7.09889e-05	0.758479
Bacteroides eggerthii	8.5e-06	0.00331844	0.771148
Bacteroides finegoldii	0.00463056	0.00452238	0.783853
Pseudomonas antarctica	4.14286e-06	2.06889e-05	0.797688
Ruminococcus lactaris	0.00270827	0.00123338	0.807597
Serratia proteamaculans	9.08571e-05	0.000231278	0.807597
Bacteroides ovatus	0.0096625	0.0213882	0.814773
Dialister sp CAG 357	7.95714e-06	0.00210939	0.890047
Bifidobacterium longum	0.00261917	0.00599618	0.897387
Holdemania filiformis	1.62857e-05	6.43185e-05	0.931542
Parasutterella excrementihominis	0.000914843	0.00188592	0.961154
Bacteroides nordii	7.02143e-05	0.000196285	0.978904
Eubacterium eligens	0.0196329	0.0190439	1
Roseburia faecis	0.0275443	0.0103581	1
*P-values for group difference were calculated using Wilcox rank sum test.

## Sheet: Table S6
Table S6. The abundance of microbial species in participant without using antibiotics.
Speices	Relative abundance, mean, %		P-value*
	Control	Case
Bacteroides finegoldii	0	0.00235479	4.27868e-06
Bacteroides cellulosilyticus	0	0.000867523	5.8444e-06
Clostridium sp CAG 299	0	0.000474881	6.14829e-05
Delftia acidovorans	1.51e-05	0.000260314	0.000146137
Delftia tsuruhatensis	0	8.34719e-05	0.000168621
Holdemania filiformis	0	7.77719e-06	0.00022506
Pseudomonas fluorescens group	0	2.80018e-05	0.000414399
Dialister sp CAG 357	0	0.00123992	0.000706631
Streptococcus thermophilus	0	0.000232944	0.000730433
Faecalibacterium prausnitzii	0.0038573	0.0246025	0.00112977
Stenotrophomonas maltophilia	0	1.59263e-05	0.0012405
Prevotella sp 885	0	0.0104758	0.00174953
Lawsonibacter asaccharolyticus	0	0.000202646	0.0031206
Pseudomonas yamanorum	0	0.000331149	0.00318415
Serratia proteamaculans	0	0.00022384	0.00393909
Bifidobacterium adolescentis	0	0.000283211	0.00464868
Acinetobacter bereziniae	0.0001127	0.00804202	0.00497682
Bilophila wadsworthia	0	0.000287154	0.00616836
Bacteroides eggerthii	0	0.00325549	0.00659629
Eubacterium eligens	0.0001005	0.00683924	0.00673466
Alcaligenes faecalis	0	8.67421e-05	0.00679921
Bacteroides coprocola	0	0.0100019	0.00680908
Pseudomonas antarctica	0	4.44561e-05	0.0104154
Parasutterella excrementihominis	0	0.00196177	0.0105957
Bifidobacterium pseudocatenulatum	0	0.000778579	0.0109351
Lachnospira pectinoschiza	0	0.0108887	0.0113436
Roseburia faecis	0	0.00697494	0.0130923
Bacteroides nordii	0	8.37368e-05	0.0157367
Clostridium innocuum	0	0.00293784	0.0159232
Streptococcus salivarius	3.74e-05	0.00134568	0.0159465
Ruminococcus bicirculans	0	0.000637146	0.0185434
Bacteroides uniformis	0.0157161	0.0454271	0.0240461
Erysipelatoclostridium ramosum	0	0.000784846	0.0315819
Alistipes shahii	0	0.000818879	0.0327247
Alistipes finegoldii	1.33e-05	0.00305103	0.0346117
Ruminococcus lactaris	0	0.00167226	0.0354718
Proteobacteria bacterium CAG 139	0	0.00174142	0.0386511
Eubacterium sp CAG 38	0	0.0114574	0.0393962
Alistipes putredinis	0.0003916	0.0130809	0.0394524
Bacteroides ovatus	0.0025879	0.0287821	0.0416534
Fusicatenibacter saccharivorans	0	0.00144516	0.0432497
Turicimonas muris	0	0.000229998	0.0454862
*P-values for group difference were calculated using Wilcox rank sum test.

## Sheet: Table S7
Table S7. The associations between microbial pathwyas and clinical traits.
Clinical trait	Pathway	Beta	SE	T-value	P-value*	q-value
BR PCT	ANAGLYCOLYSIS-PWY	0.115267	0.0760174	1.51632	0.133166	0.567872
IL-2	ANAGLYCOLYSIS-PWY	0.0559337	0.103638	0.539701	0.590866	0.890356
IL-5	ANAGLYCOLYSIS-PWY	0.161082	0.0935034	1.72274	0.0897661	0.525322
IL-6	ANAGLYCOLYSIS-PWY	0.0743054	0.0888057	0.836718	0.405261	0.834964
IL-8	ANAGLYCOLYSIS-PWY	0.149709	0.0924859	1.61872	0.110293	0.54517
IL-10	ANAGLYCOLYSIS-PWY	0.0285355	0.0989514	0.288379	0.773792	0.937165
IL-12P70	ANAGLYCOLYSIS-PWY	0.0676217	0.0989276	0.683547	0.496832	0.848009
hs-CRP	ANAGLYCOLYSIS-PWY	0.0316834	0.0743804	0.425964	0.671266	0.904893
CRP	ANAGLYCOLYSIS-PWY	0.0283592	0.0982875	0.288533	0.774362	0.937165
LDH	PWY-6703	-0.235988	0.075726	-3.11635	0.00263642	0.242362
C4	PWY-6590	-0.534245	0.168798	-3.165	0.00289986	0.242362
CD3#	ANAGLYCOLYSIS-PWY	-0.0291144	0.0888908	-0.32753	0.744098	0.928874
CD3%	ANAGLYCOLYSIS-PWY	-0.0331451	0.0965	-0.343472	0.732108	0.925654
CD4#	ANAGLYCOLYSIS-PWY	0.00394166	0.0872015	0.0452018	0.964063	0.989244
CD4%	ANAGLYCOLYSIS-PWY	0.0477476	0.101817	0.468957	0.6403	0.890356
CD8#	ANAGLYCOLYSIS-PWY	-0.0263368	0.0932659	-0.282384	0.778336	0.937165
CD8%	ANAGLYCOLYSIS-PWY	0.0468194	0.0953429	0.491063	0.624656	0.890356
CD19#	ANAGLYCOLYSIS-PWY	-0.00750506	0.083226	-0.0901768	0.92847	0.974086
CD45#	ANAGLYCOLYSIS-PWY	-0.0336148	0.0899951	-0.373517	0.709739	0.920653
NEUT#	ANAGLYCOLYSIS-PWY	-0.0331073	0.0810227	-0.408618	0.683931	0.910297
NEUT%	ANAGLYCOLYSIS-PWY	0.0231879	0.0847346	0.273654	0.785039	0.937165
LYMPH#	ANAGLYCOLYSIS-PWY	-0.00856161	0.0835426	-0.102482	0.918615	0.97264
LYMPH%	ANAGLYCOLYSIS-PWY	-0.00907794	0.0706585	-0.128476	0.898126	0.97264
WBC	ANAGLYCOLYSIS-PWY	0.0406053	0.0888692	0.456911	0.64888	0.890356
Albumin	ANAGLYCOLYSIS-PWY	0.0486816	0.0887814	0.548331	0.584855	0.890356
A/G	ANAGLYCOLYSIS-PWY	0.0295936	0.093454	0.316665	0.752259	0.933956
IGG	ANAGLYCOLYSIS-PWY	0.249864	0.14573	1.71456	0.0937966	0.525322
BASO%	ANAGLYCOLYSIS-PWY	0.0362817	0.103322	0.351152	0.726305	0.922559
INF-α	ANAGLYCOLYSIS-PWY	0.0920458	0.115074	0.799882	0.426687	0.836494
TNF-α	ANAGLYCOLYSIS-PWY	0.00770265	0.0837744	0.0919452	0.926984	0.974086
MONO#	ANAGLYCOLYSIS-PWY	0.076685	0.102487	0.74824	0.456247	0.836494
MONO%	ANAGLYCOLYSIS-PWY	0.00583438	0.105805	0.0551427	0.956146	0.983855
D-D	ANAGLYCOLYSIS-PWY	0.0532024	0.0841275	0.632402	0.528813	0.868579
APTT	ANAGLYCOLYSIS-PWY	0.0569726	0.0900821	0.632452	0.52888	0.868579
PT	ANAGLYCOLYSIS-PWY	-0.0286822	0.101809	-0.281724	0.778823	0.937165
apoA1	ANAGLYCOLYSIS-PWY	-0.0279706	0.101498	-0.275577	0.784089	0.937165
HDL-C	ANAGLYCOLYSIS-PWY	0.0341344	0.086318	0.39545	0.694668	0.91053
LDH	ANAGLYCOLYSIS-PWY	0.0402185	0.0815259	0.493322	0.623247	0.890356
GLU	ANAGLYCOLYSIS-PWY	-0.0512271	0.0948211	-0.54025	0.590611	0.890356
DBIL	ANAGLYCOLYSIS-PWY	0.102265	0.0912655	1.12052	0.265458	0.76073
TBIL	ANAGLYCOLYSIS-PWY	0.00143975	0.0854213	0.0168547	0.986592	0.997056
C4	CENTFERM-PWY	-0.532474	0.168322	-3.16342	0.00290872	0.242362
ALT	ANAGLYCOLYSIS-PWY	-0.0695564	0.0960838	-0.723914	0.471148	0.843289
TBA	ANAGLYCOLYSIS-PWY	0.0887184	0.0994617	0.891985	0.374754	0.811474
UA	ANAGLYCOLYSIS-PWY	-0.0405245	0.0889701	-0.455484	0.649892	0.890356
CyC	ANAGLYCOLYSIS-PWY	0.0925836	0.0749841	1.23471	0.220648	0.693467
O2SAT	ANAGLYCOLYSIS-PWY	-0.063054	0.10916	-0.577626	0.565052	0.890356
cTnI	ANAGLYCOLYSIS-PWY	-0.0702074	0.107129	-0.655354	0.513991	0.864511
C4	ANAGLYCOLYSIS-PWY	-0.445941	0.143487	-3.10788	0.00344951	0.242362
Viral infection score	ANAGLYCOLYSIS-PWY	-0.0701275	0.117976	-0.594423	0.557709	0.890356
BR PCT	CENTFERM-PWY	0.116536	0.0771626	1.51026	0.134851	0.567872
IL-2	CENTFERM-PWY	0.0845449	0.106247	0.795739	0.428497	0.836494
IL-5	CENTFERM-PWY	0.0385697	0.0980268	0.393461	0.695314	0.91053
IL-6	CENTFERM-PWY	0.118149	0.0893851	1.32179	0.190071	0.670121
IL-8	CENTFERM-PWY	0.0159159	0.0965765	0.164801	0.869672	0.964613
IL-10	CENTFERM-PWY	0.127808	0.100338	1.27377	0.206428	0.688094
C3	PWY-6590	-0.4669	0.151038	-3.09128	0.00353918	0.242362
C3	CENTFERM-PWY	-0.464734	0.150596	-3.08596	0.00358873	0.242362
CRP	CENTFERM-PWY	0.204325	0.111571	1.83135	0.0743055	0.518242
C4	HSERMETANA-PWY	-0.427729	0.147163	-2.90651	0.00588345	0.247807
C3	ANAGLYCOLYSIS-PWY	-0.357426	0.128926	-2.77233	0.00826242	0.247807
CD3#	CENTFERM-PWY	-0.137463	0.0893852	-1.53787	0.127945	0.567872
CD3%	CENTFERM-PWY	-0.0278197	0.0978478	-0.284316	0.776883	0.937165
CD4#	CENTFERM-PWY	-0.0430514	0.0882734	-0.487705	0.627167	0.890356
CD4%	CENTFERM-PWY	0.168672	0.101715	1.65828	0.100992	0.529005
Bacterial infection score	ANAGLYCOLYSIS-PWY	0.305829	0.108643	2.81498	0.00827885	0.247807
CD8%	CENTFERM-PWY	-0.163806	0.0954748	-1.7157	0.0899206	0.525322
CD19#	CENTFERM-PWY	-0.0792604	0.0842557	-0.940713	0.350913	0.81136
CD45#	CENTFERM-PWY	-0.160722	0.0899654	-1.78649	0.077796	0.520302
ctBil	CENTFERM-PWY	0.281043	0.104405	2.69186	0.0086305	0.247807
NEUT%	CENTFERM-PWY	0.138436	0.0846591	1.63522	0.105949	0.542863
LYMPH#	CENTFERM-PWY	-0.14294	0.0839234	-1.70321	0.092203	0.525322
ctBil	PWY-6590	0.280227	0.104714	2.67612	0.00901117	0.247807
WBC	CENTFERM-PWY	0.0945534	0.0897511	1.05351	0.295106	0.764623
Albumin	CENTFERM-PWY	-0.167001	0.0889266	-1.87797	0.0637431	0.480256
LDH	CENTFERM-PWY	0.205046	0.0787373	2.60418	0.0112523	0.277941
IGG	CENTFERM-PWY	0.199397	0.174604	1.142	0.265564	0.76073
BASO%	CENTFERM-PWY	-0.0426043	0.10605	-0.401737	0.688866	0.91053
INF-α	CENTFERM-PWY	-0.0340077	0.113194	-0.300438	0.765029	0.937165
TNF-α	CENTFERM-PWY	0.0899384	0.0857147	1.04928	0.297376	0.764623
MONO#	CENTFERM-PWY	-0.0619804	0.105189	-0.58923	0.557177	0.890356
MONO%	CENTFERM-PWY	-0.149995	0.107573	-1.39435	0.166656	0.615241
D-D	CENTFERM-PWY	0.1308	0.0846924	1.54441	0.126288	0.567872
APTT	CENTFERM-PWY	-0.0454531	0.0910498	-0.499212	0.619036	0.890356
PT	CENTFERM-PWY	0.0932916	0.103091	0.904945	0.36803	0.81136
apoA1	CENTFERM-PWY	-0.14593	0.109308	-1.33503	0.187462	0.665186
HDL-C	CENTFERM-PWY	-0.0460832	0.0922799	-0.499385	0.619737	0.890356
A/G	CENTFERM-PWY	-0.233822	0.0913346	-2.56006	0.0122897	0.277941
GLU	CENTFERM-PWY	0.0782923	0.0953869	0.820787	0.414411	0.834964
DBIL	CENTFERM-PWY	0.0116162	0.0939222	0.123679	0.901847	0.97264
TBIL	CENTFERM-PWY	0.0102132	0.086776	0.117696	0.906588	0.97264
LDH	PWY-6590	0.20238	0.0790781	2.55924	0.0126517	0.277941
ALT	CENTFERM-PWY	0.0437512	0.0976511	0.448036	0.655314	0.890356
TBA	CENTFERM-PWY	0.173231	0.1012	1.71176	0.0903578	0.525322
A/G	PWY-6590	-0.231545	0.0915944	-2.52794	0.0133727	0.277941
CyC	CENTFERM-PWY	-0.0529828	0.0754399	-0.702318	0.484647	0.844354
O2SAT	CENTFERM-PWY	-0.0323356	0.110313	-0.293125	0.770156	0.937165
cTnI	CENTFERM-PWY	0.0808749	0.108987	0.74206	0.460115	0.836971
Bacterial infection score	CENTFERM-PWY	-0.0625329	0.117148	-0.533793	0.597174	0.890356
Viral infection score	CENTFERM-PWY	-0.0188933	0.111947	-0.168771	0.867471	0.964613
BR PCT	COBALSYN-PWY	0.049387	0.0772028	0.639704	0.524169	0.868579
IL-2	COBALSYN-PWY	-0.122287	0.104833	-1.1665	0.246873	0.737935
IL-5	COBALSYN-PWY	0.01063	0.0983161	0.108121	0.914238	0.97264
IL-6	COBALSYN-PWY	-0.023032	0.0885372	-0.260139	0.795473	0.939853
IL-8	COBALSYN-PWY	-0.0449667	0.0960001	-0.468402	0.641045	0.890356
IL-10	COBALSYN-PWY	0.0845975	0.0989881	0.854623	0.395427	0.828691
IL-12P70	COBALSYN-PWY	0.126144	0.0998147	1.26378	0.211081	0.691038
hs-CRP	COBALSYN-PWY	0.0394099	0.0689092	0.571911	0.56924	0.890356
CRP	COBALSYN-PWY	0.0939455	0.101445	0.926071	0.3597	0.81136
C3	COBALSYN-PWY	-0.268974	0.137746	-1.95268	0.0576784	0.460831
IL-8	HSERMETANA-PWY	0.220194	0.0875513	2.51503	0.0143689	0.277941
CD3#	COBALSYN-PWY	-0.00462423	0.085526	-0.0540681	0.957023	0.983855
CD3%	COBALSYN-PWY	-0.114542	0.0922726	-1.24134	0.218137	0.692982
CD4#	COBALSYN-PWY	0.0421317	0.082658	0.509711	0.611895	0.890356
CD4%	COBALSYN-PWY	-0.0103214	0.0987572	-0.104513	0.917016	0.97264
CD8#	COBALSYN-PWY	0.0160128	0.0902711	0.177386	0.859645	0.962943
CD8%	COBALSYN-PWY	-0.0132445	0.0922479	-0.143576	0.886193	0.97264
CD19#	COBALSYN-PWY	0.118461	0.0824779	1.43628	0.15759	0.601908
CD45#	COBALSYN-PWY	0.0286656	0.0860535	0.333114	0.739995	0.928874
NEUT#	COBALSYN-PWY	-0.000535539	0.0749585	-0.00714446	0.994321	0.998719
NEUT%	COBALSYN-PWY	-0.0117567	0.078686	-0.149413	0.881671	0.972239
LYMPH#	COBALSYN-PWY	0.0240004	0.0780165	0.307633	0.759227	0.936694
LYMPH%	COBALSYN-PWY	0.0511889	0.0632844	0.808871	0.421918	0.834964
WBC	COBALSYN-PWY	0.00942627	0.0836627	0.11267	0.910589	0.97264
Albumin	COBALSYN-PWY	-0.072026	0.0838973	-0.858502	0.393207	0.828691
A/G	COBALSYN-PWY	0.0458166	0.0921309	0.497299	0.620337	0.890356
IGG	COBALSYN-PWY	-0.0725844	0.159266	-0.455743	0.650925	0.890356
BASO%	COBALSYN-PWY	-0.00156983	0.103998	-0.0150948	0.987992	0.997056
INF-α	COBALSYN-PWY	-0.0259558	0.117764	-0.220404	0.826239	0.953713
TNF-α	COBALSYN-PWY	-0.0796118	0.0883072	-0.901532	0.370154	0.81136
MONO#	COBALSYN-PWY	-0.0128888	0.0999004	-0.129016	0.897639	0.97264
MONO%	COBALSYN-PWY	-0.102403	0.1026	-0.998075	0.321074	0.771139
D-D	COBALSYN-PWY	0.0609533	0.0797293	0.764503	0.447057	0.836494
APTT	COBALSYN-PWY	0.079643	0.0832337	0.956859	0.342267	0.80105
PT	COBALSYN-PWY	0.084486	0.0963754	0.876635	0.383303	0.820299
apoA1	COBALSYN-PWY	0.00688113	0.0999761	0.0688277	0.945428	0.981572
HDL-C	COBALSYN-PWY	0.0029566	0.0835924	0.0353692	0.971986	0.99104
LDH	COBALSYN-PWY	0.0295071	0.0747787	0.394592	0.694527	0.91053
GLU	COBALSYN-PWY	0.0780935	0.0904574	0.863317	0.391169	0.828691
DBIL	COBALSYN-PWY	0.0781854	0.088147	0.886988	0.377577	0.814383
TBIL	COBALSYN-PWY	0.0256147	0.0801735	0.319491	0.750233	0.933548
ctBil	COBALSYN-PWY	0.0824215	0.103916	0.793154	0.430005	0.836494
ALT	COBALSYN-PWY	-0.0673217	0.0892802	-0.75405	0.453333	0.836494
TBA	COBALSYN-PWY	0.0724831	0.0979169	0.740251	0.461095	0.836971
UA	COBALSYN-PWY	-0.118433	0.0841275	-1.40779	0.163213	0.615241
CyC	COBALSYN-PWY	-0.0706316	0.0698485	-1.01121	0.315613	0.764623
O2SAT	COBALSYN-PWY	-0.0222058	0.107943	-0.205718	0.837556	0.954339
cTnI	COBALSYN-PWY	0.161918	0.107226	1.51006	0.134971	0.567872
Bacterial infection score	COBALSYN-PWY	-0.0249146	0.128632	-0.193688	0.847644	0.955337
Viral infection score	COBALSYN-PWY	-0.127068	0.121815	-1.04312	0.308766	0.764623
BR PCT	HSERMETANA-PWY	0.0237324	0.0726597	0.326624	0.744788	0.928874
IL-2	HSERMETANA-PWY	0.000232016	0.100314	0.0023129	0.99816	0.998719
IL-5	HSERMETANA-PWY	0.113534	0.0930443	1.22021	0.226879	0.708997
IL-6	HSERMETANA-PWY	0.123731	0.0841712	1.46999	0.145582	0.567872
ctBil	ANAGLYCOLYSIS-PWY	0.240011	0.101301	2.36928	0.0202024	0.308955
IL-10	HSERMETANA-PWY	0.0539432	0.0946905	0.569679	0.570504	0.890356
IL-12P70	HSERMETANA-PWY	0.0248924	0.0989517	0.251561	0.802201	0.939853
hs-CRP	HSERMETANA-PWY	0.0328187	0.0710879	0.461663	0.645585	0.890356
CRP	HSERMETANA-PWY	0.143175	0.0929653	1.5401	0.131463	0.567872
C3	HSERMETANA-PWY	-0.229171	0.129351	-1.7717	0.0850747	0.520302
CyC	HSERMETANA-PWY	0.160863	0.0677716	2.37361	0.0202225	0.308955
CD3#	HSERMETANA-PWY	0.0186895	0.0838172	0.222979	0.824124	0.953713
CD3%	HSERMETANA-PWY	-0.0826212	0.09047	-0.913245	0.363832	0.81136
CD4#	HSERMETANA-PWY	-0.01546	0.0819113	-0.188741	0.850811	0.956945
CD4%	HSERMETANA-PWY	-0.183414	0.0942364	-1.94632	0.0549893	0.458244
CD8#	HSERMETANA-PWY	0.0749526	0.0878983	0.85272	0.396265	0.828691
CD8%	HSERMETANA-PWY	0.160864	0.0885111	1.81744	0.0727777	0.518242
CD19#	HSERMETANA-PWY	0.0923394	0.0813474	1.13512	0.260902	0.759239
CD45#	HSERMETANA-PWY	0.0443501	0.0845459	0.524568	0.601378	0.890356
NEUT#	HSERMETANA-PWY	0.00218495	0.0774651	0.0282056	0.977571	0.993834
NEUT%	HSERMETANA-PWY	0.0651598	0.0807827	0.806606	0.42228	0.834964
LYMPH#	HSERMETANA-PWY	-0.0261603	0.0798522	-0.327609	0.744029	0.928874
LYMPH%	HSERMETANA-PWY	-0.0540005	0.0670922	-0.80487	0.423554	0.834964
WBC	HSERMETANA-PWY	0.0928077	0.0846408	1.09649	0.27597	0.764623
Albumin	HSERMETANA-PWY	0.125168	0.0839793	1.49046	0.139801	0.567872
A/G	HSERMETANA-PWY	0.0935007	0.0882062	1.06002	0.292234	0.764623
IGG	HSERMETANA-PWY	0.143955	0.150509	0.956458	0.344514	0.802892
BASO%	HSERMETANA-PWY	0.0129269	0.100222	0.128982	0.897669	0.97264
INF-α	HSERMETANA-PWY	0.0822233	0.112371	0.731714	0.466946	0.8414
TNF-α	HSERMETANA-PWY	-0.0537559	0.080888	-0.664573	0.508335	0.858604
MONO#	HSERMETANA-PWY	0.0774172	0.0991978	0.780433	0.437185	0.836494
MONO%	HSERMETANA-PWY	-0.000386867	0.102462	-0.00377569	0.996996	0.998719
D-D	HSERMETANA-PWY	0.131777	0.0802832	1.64141	0.104438	0.541894
APTT	HSERMETANA-PWY	0.111054	0.0853702	1.30086	0.197127	0.671137
PT	HSERMETANA-PWY	-0.0110204	0.0980855	-0.112355	0.910805	0.97264
apoA1	HSERMETANA-PWY	0.0255623	0.103016	0.248138	0.804856	0.939853
HDL-C	HSERMETANA-PWY	-0.0247957	0.0898845	-0.275862	0.783697	0.937165
LDH	HSERMETANA-PWY	-0.000538339	0.0777239	-0.00692629	0.994493	0.998719
GLU	HSERMETANA-PWY	0.132911	0.0902729	1.47232	0.145138	0.567872
DBIL	HSERMETANA-PWY	0.137886	0.0874382	1.57695	0.118353	0.561158
TBIL	HSERMETANA-PWY	0.00140591	0.0817554	0.0171966	0.986321	0.997056
ctBil	HSERMETANA-PWY	0.0557185	0.0999905	0.557238	0.578901	0.890356
ALT	HSERMETANA-PWY	-0.0133583	0.0927642	-0.144003	0.885853	0.97264
TBA	HSERMETANA-PWY	0.0977011	0.0967862	1.00945	0.315461	0.764623
UA	HSERMETANA-PWY	0.0307083	0.0852224	0.360331	0.719503	0.922559
LYMPH%	CENTFERM-PWY	-0.155086	0.07007	-2.2133	0.0300258	0.412855
O2SAT	HSERMETANA-PWY	-0.0879277	0.104766	-0.839279	0.403753	0.834964
cTnI	HSERMETANA-PWY	0.109182	0.10209	1.06947	0.287957	0.764623
Bacterial infection score	HSERMETANA-PWY	0.0431451	0.120652	0.357599	0.722991	0.922559
Viral infection score	HSERMETANA-PWY	-0.0911387	0.117466	-0.77587	0.444909	0.836494
BR PCT	PWY-6590	0.114505	0.0773466	1.48042	0.142611	0.567872
IL-2	PWY-6590	0.0828358	0.10613	0.780511	0.437352	0.836494
IL-5	PWY-6590	0.0370122	0.097874	0.378162	0.706587	0.920653
IL-6	PWY-6590	0.116031	0.0893111	1.29917	0.19768	0.671137
IL-8	PWY-6590	0.0165163	0.0964193	0.171297	0.864584	0.964613
IL-10	PWY-6590	0.126379	0.100236	1.26081	0.211035	0.691038
LYMPH%	PWY-6590	-0.153006	0.0702979	-2.17654	0.0327561	0.419511
hs-CRP	PWY-6590	0.146377	0.0742712	1.97085	0.0521931	0.448534
CRP	PWY-6590	0.20446	0.111782	1.8291	0.0746609	0.518242
C4	COBALSYN-PWY	-0.333474	0.154053	-2.16467	0.0362147	0.439869
Bacterial infection score	TEICHOICACID-PWY	0.281045	0.13038	2.15558	0.0387414	0.439869
CD3#	PWY-6590	-0.134395	0.0893245	-1.50457	0.136288	0.567872
CD3%	PWY-6590	-0.0263531	0.0977536	-0.269587	0.788153	0.938277
CD4#	PWY-6590	-0.0392905	0.0881964	-0.445489	0.657235	0.890356
CD4%	PWY-6590	0.171647	0.101542	1.6904	0.0946588	0.525322
UA	PWY-6703	0.178017	0.0861252	2.06695	0.0416214	0.439869
CD8%	PWY-6590	-0.165587	0.0953353	-1.73689	0.0860864	0.520302
CD19#	PWY-6590	-0.0763545	0.0841301	-0.907576	0.368005	0.81136
CD45#	PWY-6590	-0.157749	0.0899193	-1.75434	0.0831842	0.520302
TBIL	TEICHOICACID-PWY	-0.177972	0.0862039	-2.06455	0.0420335	0.439869
NEUT%	PWY-6590	0.137117	0.0848614	1.61577	0.110077	0.54517
LYMPH#	PWY-6590	-0.139689	0.0841233	-1.66053	0.100503	0.529005
CD8#	CENTFERM-PWY	-0.190753	0.0928927	-2.05347	0.0431214	0.439869
WBC	PWY-6590	0.0942838	0.0899166	1.04857	0.29735	0.764623
Albumin	PWY-6590	-0.165259	0.0890983	-1.85479	0.0670121	0.493606
NEUT#	CENTFERM-PWY	0.166167	0.0810953	2.04904	0.0437993	0.439869
IGG	PWY-6590	0.198686	0.174822	1.13651	0.267566	0.762495
BASO%	PWY-6590	-0.0396779	0.106173	-0.373711	0.70953	0.920653
INF-α	PWY-6590	-0.0347798	0.113056	-0.307634	0.759573	0.936694
TNF-α	PWY-6590	0.0898014	0.0855958	1.04913	0.297442	0.764623
MONO#	PWY-6590	-0.0609244	0.105286	-0.578654	0.564261	0.890356
MONO%	PWY-6590	-0.148262	0.107682	-1.37684	0.171985	0.63061
D-D	PWY-6590	0.130309	0.0848391	1.53595	0.128331	0.567872
APTT	PWY-6590	-0.0468847	0.091234	-0.513896	0.60877	0.890356
PT	PWY-6590	0.0954616	0.103215	0.924883	0.357618	0.81136
apoA1	PWY-6590	-0.144946	0.109811	-1.31995	0.192307	0.671137
HDL-C	PWY-6590	-0.0510682	0.092692	-0.550945	0.584123	0.890356
CD8#	PWY-6590	-0.189	0.0928145	-2.03632	0.0448513	0.439869
GLU	PWY-6590	0.0747466	0.0956956	0.781087	0.437239	0.836494
DBIL	PWY-6590	0.00960637	0.0940245	0.102169	0.918851	0.97264
TBIL	PWY-6590	0.00761252	0.086934	0.0875666	0.930428	0.974086
hs-CRP	PWY-6703	-0.146507	0.0727654	-2.01341	0.0472164	0.439869
ALT	PWY-6590	0.0460554	0.0978378	0.470732	0.639082	0.890356
TBA	PWY-6590	0.171167	0.101305	1.68962	0.094535	0.525322
UA	PWY-6590	-0.175111	0.0888651	-1.97052	0.0520154	0.448534
CyC	PWY-6590	-0.0502228	0.0756744	-0.66367	0.508918	0.858604
O2SAT	PWY-6590	-0.0346972	0.110437	-0.314181	0.754169	0.934218
cTnI	PWY-6590	0.0846412	0.109079	0.775959	0.439942	0.836494
Bacterial infection score	PWY-6590	-0.0675426	0.117194	-0.576333	0.568422	0.890356
Viral infection score	PWY-6590	-0.022195	0.11233	-0.197588	0.845074	0.955337
BR PCT	PWY-6703	-0.0283633	0.0775768	-0.365616	0.715542	0.922559
IL-2	PWY-6703	-0.0136486	0.103068	-0.132423	0.894975	0.97264
IL-5	PWY-6703	0.0787659	0.0936077	0.841447	0.403284	0.834964
IL-6	PWY-6703	-0.0567707	0.0897953	-0.632224	0.529043	0.868579
IL-8	PWY-6703	0.111181	0.0917449	1.21185	0.230036	0.710786
IL-10	PWY-6703	-0.0778896	0.0988299	-0.788118	0.4329	0.836494
IL-12P70	PWY-6703	-0.000161532	0.100244	-0.00161139	0.998719	0.998719
IL-12P70	PWY-6590	0.186186	0.0913732	2.03765	0.0472312	0.439869
CRP	PWY-6703	-0.00981699	0.0917094	-0.107045	0.91527	0.97264
C3	PWY-6703	0.0180453	0.131145	0.137598	0.891216	0.97264
C4	PWY-6703	0.137143	0.145989	0.939407	0.352894	0.81136
CD3#	PWY-6703	0.126056	0.0879626	1.43306	0.155489	0.598035
CD3%	PWY-6703	0.0362033	0.0962879	0.37599	0.707858	0.920653
CD4#	PWY-6703	0.104784	0.0871929	1.20175	0.232886	0.713968
CD4%	PWY-6703	0.0207573	0.101271	0.204967	0.838083	0.954339
CD8#	PWY-6703	0.101002	0.0921079	1.09656	0.275897	0.764623
CD8%	PWY-6703	0.0211971	0.0950449	0.223022	0.824049	0.953713
CD19#	PWY-6703	0.112179	0.0858005	1.30744	0.195448	0.671137
CD45#	PWY-6703	0.133415	0.0892955	1.49409	0.13886	0.567872
NEUT#	PWY-6703	-0.135531	0.0801414	-1.69115	0.094483	0.525322
NEUT%	PWY-6703	-0.088597	0.0837918	-1.05735	0.293315	0.764623
LYMPH#	PWY-6703	0.0929499	0.0824595	1.12722	0.262704	0.760459
LYMPH%	PWY-6703	0.103676	0.0704036	1.4726	0.144826	0.567872
WBC	PWY-6703	-0.0443368	0.0879378	-0.504184	0.615382	0.890356
Albumin	PWY-6703	0.0292123	0.0878544	0.332508	0.740283	0.928874
A/G	PWY-6703	0.0710412	0.0937272	0.757958	0.450482	0.836494
IGG	PWY-6703	0.0573864	0.141181	0.406473	0.686535	0.910297
BASO%	PWY-6703	0.09424	0.102453	0.919832	0.360147	0.81136
INF-α	PWY-6703	0.178642	0.112414	1.58914	0.116813	0.558673
TNF-α	PWY-6703	0.0344881	0.0843822	0.408713	0.6839	0.910297
MONO#	PWY-6703	0.0652578	0.100804	0.647375	0.51902	0.867455
MONO%	PWY-6703	0.112111	0.103329	1.085	0.280793	0.764623
D-D	PWY-6703	-0.0961411	0.0834768	-1.15171	0.252591	0.74382
APTT	PWY-6703	-0.126551	0.0907123	-1.39508	0.166674	0.615241
PT	PWY-6703	-0.103897	0.102146	-1.01714	0.311889	0.764623
apoA1	PWY-6703	-0.0300601	0.105632	-0.284574	0.776938	0.937165
HDL-C	PWY-6703	-0.0882572	0.0917703	-0.961719	0.340434	0.800165
NEUT#	PWY-6590	0.163516	0.0813135	2.01093	0.0477485	0.439869
GLU	PWY-6703	-0.15321	0.091875	-1.6676	0.0994276	0.529005
DBIL	PWY-6703	-0.132602	0.0893642	-1.48384	0.141313	0.567872
TBIL	PWY-6703	-0.084724	0.0841863	-1.00639	0.316971	0.764623
ctBil	PWY-6703	-0.179266	0.0995217	-1.80128	0.0753806	0.518242
ALT	PWY-6703	-0.0575399	0.0950914	-0.605101	0.546705	0.881782
TBA	PWY-6703	-0.0582896	0.0979751	-0.594942	0.553359	0.889904
IL-12P70	CENTFERM-PWY	0.18595	0.0915296	2.03158	0.047872	0.439869
CyC	PWY-6703	0.0796127	0.0753572	1.05647	0.293837	0.764623
O2SAT	PWY-6703	-0.165517	0.106673	-1.55162	0.124475	0.567872
cTnI	PWY-6703	-0.0726174	0.107031	-0.67847	0.499296	0.848009
Bacterial infection score	PWY-6703	0.198147	0.109471	1.81004	0.0796899	0.520302
Viral infection score	PWY-6703	0.0935566	0.11438	0.817946	0.419443	0.834964
BR PCT	TEICHOICACID-PWY	0.0568013	0.0806325	0.704446	0.483067	0.844354
IL-2	TEICHOICACID-PWY	-0.0818076	0.106237	-0.770045	0.443491	0.836494
IL-5	TEICHOICACID-PWY	-0.0206787	0.0984705	-0.209999	0.83435	0.954038
IL-6	TEICHOICACID-PWY	0.0447779	0.0913471	0.490195	0.625339	0.890356
IL-8	TEICHOICACID-PWY	0.0292363	0.097584	0.299601	0.76552	0.937165
IL-10	TEICHOICACID-PWY	-0.00677219	0.102403	-0.0661331	0.947433	0.981572
IL-12P70	TEICHOICACID-PWY	0.086066	0.103928	0.828127	0.410731	0.834964
hs-CRP	TEICHOICACID-PWY	-0.00668424	0.0776152	-0.0861202	0.93158	0.974086
CRP	TEICHOICACID-PWY	0.081579	0.0899734	0.906701	0.369822	0.81136
C3	TEICHOICACID-PWY	-0.245418	0.124305	-1.97433	0.0549607	0.458244
C4	TEICHOICACID-PWY	-0.154433	0.14401	-1.07238	0.289713	0.764623
CD3#	TEICHOICACID-PWY	0.00556113	0.0911409	0.0610168	0.951492	0.983685
CD3%	TEICHOICACID-PWY	-0.121913	0.0978771	-1.24557	0.216405	0.692982
CD4#	TEICHOICACID-PWY	0.0618133	0.0891754	0.693165	0.490248	0.844354
CD4%	TEICHOICACID-PWY	0.0739745	0.104125	0.710442	0.479364	0.843289
CD8#	TEICHOICACID-PWY	-0.0661911	0.0953169	-0.694432	0.489297	0.844354
CD8%	TEICHOICACID-PWY	-0.0623585	0.0976781	-0.638408	0.524924	0.868579
CD19#	TEICHOICACID-PWY	0.0387196	0.0881907	0.439044	0.662156	0.894805
CD45#	TEICHOICACID-PWY	0.0230226	0.0922833	0.249477	0.803616	0.939853
NEUT#	TEICHOICACID-PWY	-0.0457851	0.0841581	-0.544037	0.587953	0.890356
NEUT%	TEICHOICACID-PWY	-0.100028	0.0868545	-1.15167	0.252899	0.74382
LYMPH#	TEICHOICACID-PWY	-0.0342071	0.0869084	-0.3936	0.694849	0.91053
LYMPH%	TEICHOICACID-PWY	0.107504	0.0717129	1.49908	0.138364	0.567872
WBC	TEICHOICACID-PWY	-0.107594	0.091309	-1.17835	0.241936	0.72713
Albumin	TEICHOICACID-PWY	-0.0524062	0.0923651	-0.567381	0.57189	0.890356
A/G	TEICHOICACID-PWY	-0.0515899	0.0999155	-0.516336	0.606909	0.890356
IGG	TEICHOICACID-PWY	0.0626406	0.140093	0.447136	0.657245	0.890356
BASO%	TEICHOICACID-PWY	-0.112189	0.109119	-1.02814	0.306673	0.764623
INF-α	TEICHOICACID-PWY	-0.0583974	0.122762	-0.475697	0.63588	0.890356
TNF-α	TEICHOICACID-PWY	-0.0292789	0.0861079	-0.340025	0.734775	0.926896
MONO#	TEICHOICACID-PWY	-0.0734704	0.106309	-0.691103	0.49126	0.844354
MONO%	TEICHOICACID-PWY	-0.021758	0.10971	-0.198323	0.843235	0.955337
D-D	TEICHOICACID-PWY	-0.0791385	0.0871919	-0.907636	0.366636	0.81136
APTT	TEICHOICACID-PWY	-0.051397	0.0938737	-0.547512	0.585529	0.890356
PT	TEICHOICACID-PWY	-0.0653325	0.105616	-0.618585	0.537806	0.872742
apoA1	TEICHOICACID-PWY	0.0675383	0.0991969	0.680851	0.49899	0.848009
HDL-C	TEICHOICACID-PWY	0.0703027	0.0842428	0.834525	0.408672	0.834964
LDH	TEICHOICACID-PWY	-0.0227064	0.0849603	-0.267258	0.790006	0.938452
GLU	TEICHOICACID-PWY	0.0505655	0.0954136	0.529961	0.597707	0.890356
DBIL	TEICHOICACID-PWY	-0.0432286	0.0952423	-0.453881	0.651	0.890356
hs-CRP	CENTFERM-PWY	0.148705	0.0740416	2.0084	0.0479858	0.439869
ctBil	TEICHOICACID-PWY	0.177199	0.106122	1.66976	0.0988277	0.529005
ALT	TEICHOICACID-PWY	0.0248311	0.100179	0.247867	0.804838	0.939853
TBA	TEICHOICACID-PWY	-0.0272464	0.103425	-0.263441	0.792806	0.939749
UA	TEICHOICACID-PWY	0.0504147	0.0922944	0.546238	0.58629	0.890356
CyC	TEICHOICACID-PWY	-0.0390523	0.076411	-0.511082	0.610777	0.890356
O2SAT	TEICHOICACID-PWY	-0.0734739	0.112731	-0.651765	0.516316	0.865774
cTnI	TEICHOICACID-PWY	-0.0443801	0.109718	-0.404494	0.68686	0.910297
UA	CENTFERM-PWY	-0.177158	0.0886739	-1.99786	0.0489228	0.441107
Viral infection score	TEICHOICACID-PWY	0.0125374	0.134827	0.0929892	0.926643	0.974086
*P-values were calculated using mixed linear regression, adjusting for age, sex, and individual variance.

## Sheet: Table S8
Table S8. The correlation between microbial virulence factors and clinical traits.
Clinical trait	Virulence genes	Beta	SE	T-value	P-value	q-value
BR PCT	fliN(2492)	0.160798	0.125106	1.2853	0.20274	0.586349
BR PCT	fliG	0.199154	0.112056	1.77727	0.0797108	0.531405
BR PCT	flhA	0.0335621	0.121226	0.276856	0.7826	0.933519
BR PCT	motA	0.126021	0.111672	1.12849	0.263091	0.640062
BR PCT	ureG	-0.0815859	0.0902917	-0.903581	0.37007	0.735237
BR PCT	ebpB	0.0529596	0.116921	0.452954	0.65172	0.883218
BR PCT	fliI	-0.151235	0.101401	-1.49146	0.139668	0.548117
BR PCT	fliN(1257)	-0.169006	0.110614	-1.52788	0.130695	0.545135
BR PCT	algB	-0.141288	0.11114	-1.27126	0.207026	0.586349
BR PCT	algI	-0.106492	0.10053	-1.05931	0.29243	0.674838
BR PCT	espL4	-0.126815	0.0861328	-1.47232	0.14467	0.548117
BR PCT	espX5	-0.126767	0.0828467	-1.53013	0.129811	0.545135
IL-6	flhA	0.509318	0.140192	3.633	0.000505479	0.303287
IL-2	fliG	0.121201	0.160559	0.754864	0.452513	0.786669
IL-2	flhA	0.141505	0.172967	0.818107	0.415844	0.776951
IL-2	motA	0.179	0.179751	0.995818	0.322365	0.702608
IL-2	ureG	-0.00974766	0.136085	-0.0716293	0.943096	0.984004
IL-2	ebpB	0.0328181	0.153341	0.21402	0.831087	0.947034
IL-2	fliI	-0.152217	0.14504	-1.04948	0.297045	0.680256
IL-2	fliN(1257)	-0.0746646	0.161591	-0.462059	0.645266	0.882034
IL-2	algB	-0.0563173	0.147556	-0.381666	0.703702	0.909959
apoA1	fliG	-0.465848	0.145683	-3.19767	0.00324476	0.364697
IL-2	espL4	-0.172813	0.118549	-1.45773	0.148734	0.548117
IL-2	espX5	-0.0670926	0.115998	-0.578395	0.564584	0.832766
IL-5	fliN(2492)	0.200902	0.156058	1.28736	0.202714	0.586349
IL-5	fliG	0.136403	0.149932	0.909769	0.366384	0.734182
IL-5	flhA	0.134138	0.172991	0.775406	0.440955	0.785062
IL-5	motA	0.0497671	0.162938	0.305435	0.761147	0.932017
IL-5	ureG	-0.0478063	0.131866	-0.362537	0.718184	0.920749
IL-5	ebpB	0.0390736	0.132049	0.295903	0.768262	0.933519
IL-5	fliI	-0.243648	0.126319	-1.92883	0.0581904	0.436428
IL-5	fliN(1257)	-0.226134	0.157463	-1.43611	0.156036	0.559196
IL-2	fliN(2492)	0.49272	0.163566	3.01236	0.00344658	0.364697
IL-5	algI	-0.0875054	0.127101	-0.688472	0.493895	0.813626
IL-5	espL4	-0.18326	0.113001	-1.62176	0.109772	0.540621
IL-5	espX5	-0.105408	0.106177	-0.992757	0.324576	0.702608
IL-6	fliN(2492)	0.258535	0.148674	1.73894	0.0859276	0.540621
IL-6	fliG	0.38532	0.129417	2.97734	0.00392573	0.364697
MONO%	fliN(2492)	-0.508396	0.172629	-2.94503	0.00410628	0.364697
IL-6	motA	0.241252	0.151969	1.5875	0.116549	0.540621
IL-6	ureG	-0.0381392	0.110024	-0.346643	0.730105	0.924913
IL-6	ebpB	-0.0160601	0.136293	-0.117835	0.906495	0.973295
CRP	fliG	0.339825	0.111159	3.05711	0.00476645	0.364697
IL-6	fliN(1257)	-0.0942616	0.135764	-0.694307	0.489595	0.813626
hs-CRP	fliG	0.303611	0.104537	2.90434	0.00511958	0.364697
IL-6	algI	-0.137177	0.120814	-1.13543	0.259599	0.640062
IL-6	espL4	-0.110416	0.105077	-1.05081	0.29651	0.680256
IL-6	espX5	-0.102475	0.100851	-1.01611	0.312658	0.698408
IL-8	fliN(2492)	0.263812	0.151605	1.74013	0.0864977	0.540621
INF-α	fliI	-0.416964	0.144313	-2.8893	0.00527417	0.364697
Albumin	fliG	-0.371741	0.130348	-2.85191	0.00556268	0.364697
hs-CRP	fliI	-0.270459	0.0974474	-2.77544	0.00682836	0.364697
IL-8	ureG	-0.0465712	0.126627	-0.367783	0.714579	0.918089
IL-8	ebpB	0.0801589	0.129811	0.617503	0.539053	0.827637
IL-6	algB	-0.337187	0.121593	-2.77309	0.00691221	0.364697
IL-8	fliN(1257)	-0.201043	0.151884	-1.32367	0.190995	0.572984
IL-8	algB	-0.176922	0.125961	-1.40458	0.164963	0.559196
NEUT#	fliG	0.322691	0.117532	2.74556	0.00794315	0.364697
IL-8	espL4	-0.137762	0.111912	-1.23099	0.222821	0.591764
IL-8	espX5	-0.0339132	0.105173	-0.322451	0.748136	0.928907
IL-10	fliN(2492)	0.280537	0.166625	1.68365	0.0960657	0.540621
IL-10	fliG	-0.0316054	0.151816	-0.208182	0.835673	0.949628
IL-10	flhA	-0.0177255	0.167604	-0.105758	0.916041	0.973295
IL-10	motA	0.0247442	0.172765	0.143225	0.886485	0.97013
IL-10	ureG	0.174435	0.124144	1.4051	0.164908	0.559196
IL-10	ebpB	0.0247494	0.149173	0.165911	0.868636	0.968739
IL-10	fliI	-0.269373	0.136085	-1.97945	0.0511389	0.424119
IL-10	fliN(1257)	-0.0442683	0.152721	-0.289864	0.772688	0.933519
IL-8	motA	0.411133	0.150884	2.72484	0.00822705	0.364697
IL-10	algI	-0.208475	0.131179	-1.58924	0.115855	0.540621
IL-10	espL4	-0.11268	0.114201	-0.986676	0.326713	0.702608
IL-10	espX5	-0.0345228	0.110492	-0.312445	0.755511	0.928907
IL-12P70	fliN(2492)	0.147349	0.152352	0.967158	0.340314	0.71399
IL-12P70	fliG	0.219602	0.138642	1.58396	0.124457	0.545135
IL-12P70	flhA	0.204521	0.164502	1.24327	0.222581	0.591764
IL-12P70	motA	0.204829	0.161246	1.27029	0.211105	0.586349
IL-12P70	ureG	-0.0296036	0.124817	-0.237176	0.813835	0.942666
IL-12P70	ebpB	-0.0852196	0.13444	-0.633884	0.528924	0.827637
IL-12P70	fliI	-0.204422	0.138163	-1.47957	0.144004	0.548117
IL-12P70	fliN(1257)	-0.158287	0.152227	-1.03981	0.30442	0.691864
CD45#	fliG	-0.340248	0.124944	-2.7232	0.00850959	0.364697
IL-12P70	algI	-0.0245219	0.136621	-0.179488	0.85818	0.962445
IL-12P70	espL4	-0.0939189	0.120496	-0.779434	0.438858	0.785062
IL-12P70	espX5	-0.0506382	0.108548	-0.466506	0.642784	0.882034
CyC	fliG	-0.260958	0.0987414	-2.64285	0.0109402	0.375044
NEUT#	fliN(2492)	0.337395	0.129188	2.61167	0.0113667	0.375044
hs-CRP	flhA	0.131871	0.119165	1.10662	0.271882	0.642241
hs-CRP	motA	0.176925	0.108956	1.62381	0.109616	0.540621
hs-CRP	ureG	0.0844242	0.0884839	0.95412	0.34416	0.714104
hs-CRP	ebpB	0.0128306	0.118228	0.108524	0.91383	0.973295
O2SAT	espX5	0.306486	0.118542	2.58546	0.0114358	0.375044
hs-CRP	fliN(1257)	-0.116923	0.103504	-1.12965	0.262546	0.640062
hs-CRP	algB	-0.19399	0.108916	-1.7811	0.0782721	0.527677
hs-CRP	algI	-0.115267	0.0998851	-1.15399	0.251751	0.632011
hs-CRP	espL4	-0.0716986	0.0868011	-0.826011	0.411143	0.775741
hs-CRP	espX5	-0.0201669	0.0831855	-0.242433	0.809062	0.93895
CRP	fliN(2492)	0.192078	0.113089	1.69846	0.101346	0.540621
MONO%	algB	0.375484	0.146058	2.57078	0.0117738	0.375044
CRP	flhA	0.0714388	0.121383	0.588541	0.559491	0.829086
IL-5	algB	-0.31774	0.124673	-2.54857	0.0132261	0.375044
CRP	ureG	0.0772122	0.138029	0.55939	0.579933	0.844362
CRP	ebpB	-0.0372082	0.131092	-0.283832	0.777947	0.933519
CRP	fliI	-0.0272598	0.109861	-0.24813	0.805243	0.93895
CRP	fliN(1257)	0.058214	0.156356	0.372318	0.711667	0.916309
CRP	algB	-0.00786576	0.132653	-0.059296	0.953002	0.984004
CRP	algI	-0.107322	0.116821	-0.918683	0.363538	0.731955
CRP	espL4	-0.0647846	0.106482	-0.608411	0.546208	0.827637
CRP	espX5	0.00590716	0.103413	0.0571221	0.954719	0.984004
C3	fliN(2492)	-0.171038	0.148819	-1.1493	0.265368	0.640062
CD3#	fliG	-0.319149	0.12555	-2.54201	0.0134749	0.375044
C3	flhA	-0.177615	0.162373	-1.09387	0.282562	0.659677
C3	motA	-0.121485	0.159986	-0.759344	0.454762	0.786669
hs-CRP	fliN(2492)	0.299221	0.117784	2.54042	0.0135978	0.375044
C3	ebpB	-0.256266	0.178894	-1.4325	0.160187	0.559196
C3	fliI	0.124129	0.152395	0.814517	0.420147	0.776951
C3	fliN(1257)	-0.069947	0.20783	-0.336559	0.738823	0.925457
C3	algB	0.299855	0.184312	1.62689	0.111323	0.540621
C3	algI	0.16229	0.165356	0.98146	0.332002	0.708901
C3	espL4	0.0267632	0.15088	0.17738	0.860082	0.962778
C3	espX5	-0.0950735	0.142126	-0.668939	0.507573	0.816471
C4	fliN(2492)	-0.266328	0.157351	-1.69257	0.111341	0.540621
C4	fliG	-0.29659	0.172192	-1.72244	0.102816	0.540621
C4	flhA	-0.183375	0.183152	-1.00122	0.325051	0.702608
C4	motA	-0.140852	0.180461	-0.780513	0.442806	0.785062
C4	ureG	-0.314913	0.203322	-1.54884	0.139569	0.548117
C4	ebpB	-0.00112617	0.208023	-0.00541369	0.995707	0.998212
C4	fliI	0.113703	0.172062	0.660827	0.512488	0.81998
C4	fliN(1257)	-0.279205	0.227414	-1.22774	0.230294	0.603033
CRP	motA	0.293147	0.114617	2.55763	0.0148114	0.375044
C4	algI	0.288147	0.182343	1.58025	0.12164	0.540621
C4	espL4	0.0832054	0.16937	0.491263	0.625836	0.871233
C4	espX5	0.0176363	0.161883	0.108945	0.9138	0.973295
CD3#	fliN(2492)	-0.242081	0.143711	-1.68451	0.0965317	0.540621
C4	algB	0.509053	0.200291	2.54157	0.0148168	0.375044
CD3#	flhA	-0.182461	0.139466	-1.30828	0.194504	0.578651
CD3#	motA	-0.150524	0.129573	-1.16169	0.249524	0.629053
CD3#	ureG	-0.131813	0.106378	-1.2391	0.220437	0.591764
CD3#	ebpB	-0.0257041	0.134775	-0.190718	0.849202	0.957746
CD3#	fliI	0.219261	0.11499	1.90679	0.060227	0.439513
CD3#	fliN(1257)	-0.068406	0.134819	-0.50739	0.613381	0.859879
CD3#	algB	0.0332589	0.128229	0.259371	0.795969	0.934601
CD3#	algI	0.124754	0.117598	1.06085	0.291753	0.674838
CD3#	espL4	0.188033	0.0989084	1.90109	0.0607993	0.439513
CD3#	espX5	0.169633	0.0963776	1.76009	0.0821419	0.533187
Albumin	motA	-0.327595	0.131593	-2.48946	0.0150017	0.375044
CD3%	fliG	0.121491	0.141726	0.857221	0.394316	0.75898
CD3%	flhA	-0.0816159	0.152016	-0.536889	0.592816	0.846661
CD3%	motA	0.202099	0.138149	1.46291	0.148218	0.548117
CD3%	ureG	-0.194556	0.114403	-1.70061	0.0941181	0.540621
CD3%	ebpB	0.238682	0.143859	1.65914	0.100775	0.540621
LYMPH#	ureG	-0.241675	0.0976819	-2.4741	0.0161574	0.386632
CD3%	fliN(1257)	0.0295188	0.147516	0.200106	0.841917	0.951318
CD3%	algB	0.204183	0.137487	1.48511	0.14117	0.548117
CD3%	algI	0.180703	0.127205	1.42057	0.159061	0.559196
A/G	flhA	-0.351596	0.143957	-2.44237	0.0167541	0.386632
CD4#	fliI	0.268012	0.110532	2.42476	0.0178353	0.394385
IL-6	fliI	-0.300947	0.125226	-2.40323	0.0185657	0.394385
LYMPH#	fliG	-0.289495	0.121346	-2.38571	0.0197835	0.394385
CD4#	flhA	-0.156973	0.136294	-1.15172	0.253299	0.633247
CD4#	motA	-0.0929815	0.12423	-0.748463	0.457397	0.786669
CD4#	ureG	-0.154875	0.0999956	-1.54882	0.127982	0.545135
CD4#	ebpB	0.0325675	0.132642	0.245528	0.806676	0.93895
CD8#	fliG	-0.320459	0.13504	-2.37307	0.0201531	0.394385
CD4#	fliN(1257)	-0.170736	0.128307	-1.33069	0.187996	0.572576
CD4#	algB	0.0710294	0.127423	0.55743	0.578689	0.844362
CD4#	algI	0.201905	0.114778	1.75909	0.0823438	0.533187
CD4#	espL4	0.16286	0.0969973	1.67902	0.0972301	0.540621
CD4#	espX5	0.146064	0.0943323	1.5484	0.12573	0.545135
CD4%	fliN(2492)	0.161822	0.168581	0.959909	0.339922	0.71399
CD4%	fliG	0.115117	0.152268	0.756017	0.451918	0.786669
CD4%	flhA	-0.00889244	0.161147	-0.0551821	0.956123	0.984004
CD4%	motA	0.234793	0.148878	1.57709	0.118881	0.540621
CD4%	ureG	-0.116088	0.125201	-0.927215	0.357023	0.728032
CD4%	ebpB	0.0908836	0.153368	0.592586	0.555013	0.829078
CD4#	fliG	-0.287788	0.120321	-2.39183	0.0203766	0.394385
CD4%	fliN(1257)	-0.0208991	0.156534	-0.133511	0.894114	0.97013
CD4%	algB	0.225608	0.143675	1.57027	0.120026	0.540621
IL-8	fliI	-0.286707	0.121484	-2.36004	0.0212381	0.398214
CD4%	espL4	0.0621711	0.115306	0.539186	0.591175	0.846661
CD4%	espX5	0.0201374	0.111909	0.179944	0.857628	0.962445
CD8#	fliN(2492)	-0.233465	0.152969	-1.52622	0.130832	0.545135
HDL-C	fliG	-0.30149	0.122981	-2.45151	0.0221391	0.402511
CD8#	flhA	-0.230871	0.145789	-1.58359	0.116991	0.540621
CD8#	motA	-0.183465	0.137526	-1.33404	0.186099	0.572576
CD8#	ureG	-0.13677	0.114587	-1.1936	0.236778	0.612357
CD8#	ebpB	-0.0181595	0.140625	-0.129134	0.897553	0.97013
CD8#	fliI	0.170439	0.122706	1.38901	0.168547	0.561036
CD8#	fliN(1257)	-0.00541365	0.143207	-0.0378029	0.969937	0.986377
CD8#	algB	0.00788235	0.133378	0.0590977	0.953011	0.984004
CD8#	algI	0.0658805	0.123113	0.535122	0.593948	0.846661
INF-α	ebpB	0.353671	0.151336	2.33699	0.0228089	0.402511
CD8#	espX5	0.174352	0.101128	1.72408	0.0883478	0.540621
CD8%	fliN(2492)	-0.0879674	0.158184	-0.556108	0.579696	0.844362
CD8%	fliG	-0.158011	0.141195	-1.1191	0.266692	0.640062
CD8%	flhA	-0.067791	0.150884	-0.449293	0.654383	0.883218
CD8%	motA	-0.0144461	0.140626	-0.102727	0.918462	0.973635
CD8%	ureG	-0.0396271	0.116717	-0.339515	0.735306	0.924913
CD8%	ebpB	0.122561	0.143651	0.853182	0.395934	0.75898
CD8%	fliI	0.0763607	0.126792	0.602251	0.548657	0.827637
CD8%	fliN(1257)	0.0406503	0.146353	0.277756	0.781908	0.933519
CD8%	algB	0.0831588	0.136681	0.608417	0.544515	0.827637
CD8%	algI	-0.0342987	0.126562	-0.271004	0.787037	0.934601
CD8%	espL4	0.119985	0.107721	1.11385	0.26851	0.641858
CD8%	espX5	0.0280991	0.104779	0.268175	0.789226	0.934601
CD19#	fliN(2492)	-0.18314	0.132233	-1.38498	0.174768	0.561704
CD19#	fliG	-0.169115	0.116282	-1.45435	0.156063	0.559196
CD19#	flhA	-0.0392221	0.16104	-0.243555	0.808677	0.93895
CD19#	motA	-0.155047	0.157851	-0.982235	0.33122	0.708901
CD19#	ureG	-0.0493988	0.109718	-0.450233	0.655054	0.883218
CD19#	ebpB	-0.177469	0.14309	-1.24026	0.219211	0.591764
CD19#	fliI	-0.0574226	0.127353	-0.450893	0.6535	0.883218
CD19#	fliN(1257)	0.0392381	0.150302	0.261063	0.794863	0.934601
CD19#	algB	-0.0480245	0.137537	-0.349176	0.727994	0.924913
CD19#	algI	0.101496	0.117208	0.865952	0.390228	0.75528
CD19#	espL4	-0.0126715	0.0992742	-0.127641	0.898856	0.97013
CD19#	espX5	0.0609967	0.0952349	0.640487	0.524413	0.827637
Viral infection score	motA	0.360022	0.149375	2.41018	0.0252703	0.413206
IL-8	fliG	0.325255	0.142694	2.2794	0.0258837	0.413206
CD45#	flhA	-0.208623	0.140619	-1.4836	0.141978	0.548117
CD45#	motA	-0.212117	0.129181	-1.64202	0.10559	0.540621
CD45#	ureG	-0.107645	0.106804	-1.00787	0.317985	0.701437
CD45#	ebpB	-0.094453	0.136655	-0.691176	0.491353	0.813626
CD45#	fliI	0.177923	0.117273	1.51717	0.133327	0.547919
CD45#	fliN(1257)	-0.091163	0.135895	-0.670834	0.504448	0.813626
CD45#	algB	-0.044559	0.130404	-0.3417	0.733412	0.924913
CD45#	algI	0.0884443	0.119747	0.738593	0.462215	0.789401
CD45#	espL4	0.14972	0.100925	1.48348	0.141839	0.548117
CD45#	espX5	0.153192	0.0978982	1.56481	0.121581	0.540621
CD45#	fliN(2492)	-0.320789	0.141719	-2.26355	0.0270374	0.413206
LDH	flhA	0.289422	0.128426	2.25362	0.0274063	0.413206
NEUT#	flhA	0.176014	0.131047	1.34314	0.183229	0.569624
NEUT#	motA	0.148064	0.119507	1.23896	0.220588	0.591764
NEUT#	ureG	0.136303	0.0955888	1.42593	0.159814	0.559196
NEUT#	ebpB	0.00764991	0.129061	0.0592734	0.952872	0.984004
NEUT#	fliI	-0.163651	0.109795	-1.49052	0.139975	0.548117
NEUT#	fliN(1257)	0.070234	0.112393	0.624896	0.534309	0.827637
NEUT#	algB	-0.0903626	0.120833	-0.747834	0.456521	0.786669
NEUT#	algI	-0.0739263	0.109892	-0.67272	0.502971	0.813626
NEUT#	espL4	-0.0414174	0.0947944	-0.436919	0.663327	0.887839
NEUT#	espX5	0.0140832	0.0903981	0.155791	0.876607	0.97013
NEUT%	fliN(2492)	0.214341	0.140022	1.53077	0.130582	0.545135
NEUT%	fliG	0.198192	0.126205	1.5704	0.121236	0.540621
NEUT%	flhA	0.231857	0.135329	1.71328	0.0904986	0.540621
NEUT%	motA	0.0777175	0.125223	0.620632	0.537235	0.827637
NEUT%	ureG	-0.0289832	0.100608	-0.288079	0.774409	0.933519
NEUT%	ebpB	-0.0190082	0.134058	-0.141791	0.887569	0.97013
NEUT%	fliI	-0.12549	0.115252	-1.08883	0.279357	0.654743
NEUT%	fliN(1257)	-0.108612	0.119964	-0.905372	0.368315	0.734182
NEUT%	algB	-0.173929	0.12411	-1.40141	0.164516	0.559196
NEUT%	algI	-0.126239	0.114044	-1.10693	0.271352	0.642241
NEUT%	espL4	-0.0115639	0.0986515	-0.117219	0.906966	0.973295
NEUT%	espX5	-0.00856452	0.0945777	-0.0905554	0.928069	0.976914
LYMPH#	fliN(2492)	-0.202331	0.138676	-1.45901	0.148905	0.548117
MONO#	fliN(2492)	-0.381967	0.17073	-2.23726	0.0277293	0.413206
LYMPH#	flhA	-0.120021	0.134145	-0.894711	0.373506	0.739615
LYMPH#	motA	-0.187887	0.123621	-1.51986	0.133166	0.547919
LYMPH%	fliG	-0.227365	0.10072	-2.2574	0.0281412	0.413206
LYMPH#	ebpB	-0.163587	0.130722	-1.25141	0.214017	0.586349
LYMPH#	fliI	0.152551	0.11259	1.35493	0.179011	0.562338
LYMPH#	fliN(1257)	-0.11232	0.117036	-0.959704	0.340335	0.71399
LYMPH#	algB	-0.0266587	0.122656	-0.217346	0.828428	0.947034
LYMPH#	algI	0.0276586	0.112431	0.246005	0.806243	0.93895
LYMPH#	espL4	0.102635	0.0968191	1.06007	0.292032	0.674838
LYMPH#	espX5	0.0599415	0.093427	0.641586	0.522863	0.827637
CD4%	algI	0.291241	0.130914	2.22468	0.0287403	0.413206
CD3%	fliN(2492)	0.33713	0.151643	2.22318	0.0296587	0.413206
LYMPH%	flhA	-0.132456	0.113077	-1.17138	0.245634	0.624493
LYMPH%	motA	-0.093567	0.101094	-0.925546	0.359162	0.728032
LYMPH%	ureG	-0.0917169	0.0808306	-1.13468	0.262018	0.640062
LYMPH%	ebpB	-0.0676978	0.113275	-0.597643	0.551758	0.827637
LYMPH%	fliI	0.125663	0.0960658	1.3081	0.194812	0.578651
LYMPH%	fliN(1257)	-0.0393398	0.0969249	-0.405879	0.686324	0.895206
LYMPH%	algB	-0.0148824	0.106858	-0.139273	0.889564	0.97013
LYMPH%	algI	0.0895473	0.0960712	0.932093	0.354185	0.727777
LYMPH%	espL4	0.0439614	0.082773	0.531108	0.596896	0.846661
LYMPH%	espX5	0.0107147	0.0788232	0.135933	0.892258	0.97013
WBC	fliN(2492)	0.190309	0.149158	1.27589	0.205836	0.586349
WBC	fliG	0.158557	0.134046	1.18285	0.240632	0.619654
WBC	flhA	0.236007	0.141699	1.66555	0.099404	0.540621
WBC	motA	0.0399147	0.133081	0.299927	0.765134	0.933519
WBC	ureG	-0.0712046	0.107581	-0.661867	0.510517	0.819011
WBC	ebpB	-0.0875729	0.139391	-0.628255	0.531419	0.827637
WBC	fliI	-0.0730403	0.121144	-0.602921	0.548129	0.827637
WBC	fliN(1257)	-0.0855668	0.126666	-0.67553	0.501317	0.813626
WBC	algB	-0.169946	0.128952	-1.3179	0.190848	0.572984
WBC	algI	-0.144403	0.118665	-1.21689	0.226805	0.596854
WBC	espL4	-0.0165168	0.103289	-0.159909	0.873319	0.97013
WBC	espX5	-0.00175575	0.0992746	-0.0176858	0.98593	0.994215
Albumin	fliN(2492)	-0.268183	0.146909	-1.82551	0.0718621	0.489969
IL-2	algI	-0.292318	0.131761	-2.21855	0.0297227	0.413206
Albumin	flhA	-0.188421	0.141772	-1.32904	0.18728	0.572576
CD3%	fliI	0.275008	0.124973	2.20054	0.0305928	0.413206
Albumin	ureG	0.090863	0.109186	0.832188	0.408363	0.772927
Albumin	ebpB	0.127839	0.138422	0.923541	0.358169	0.728032
Albumin	fliI	0.0279878	0.121182	0.230957	0.817884	0.943908
Albumin	fliN(1257)	0.0564628	0.127414	0.443144	0.658838	0.886329
Albumin	algB	0.150751	0.128485	1.1733	0.243737	0.622308
Albumin	algI	-0.00351873	0.11894	-0.0295841	0.976464	0.989659
Albumin	espL4	0.102176	0.102808	0.993854	0.322976	0.702608
Albumin	espX5	0.128178	0.098663	1.29915	0.197268	0.583059
A/G	fliN(2492)	-0.0450208	0.157623	-0.285624	0.775942	0.933519
C3	ureG	-0.402431	0.175405	-2.2943	0.0328007	0.413206
CD4%	fliI	0.287322	0.132626	2.16641	0.0331089	0.413206
A/G	motA	-0.254896	0.138915	-1.83491	0.0707354	0.487831
A/G	ureG	0.00667589	0.115554	0.057773	0.954113	0.984004
A/G	ebpB	0.0388336	0.14585	0.266257	0.790653	0.934601
A/G	fliI	-0.00167897	0.126742	-0.0132472	0.989461	0.996102
A/G	fliN(1257)	-0.0424202	0.132379	-0.320444	0.749509	0.928907
A/G	algB	0.008519	0.135787	0.062738	0.950114	0.984004
A/G	algI	-0.0509888	0.124574	-0.409304	0.683297	0.895206
A/G	espL4	-0.030946	0.107876	-0.286865	0.774897	0.933519
A/G	espX5	0.0551189	0.103757	0.531231	0.596632	0.846661
IGG	fliN(2492)	-0.365098	0.180242	-2.0256	0.0545858	0.429361
IGG	fliG	0.169987	0.198153	0.857859	0.395839	0.75898
IGG	flhA	0.276718	0.18808	1.47128	0.14867	0.548117
IGG	motA	-0.0454685	0.196327	-0.231596	0.818054	0.943908
IGG	ureG	0.058673	0.224354	0.26152	0.795416	0.934601
IGG	ebpB	-0.124274	0.199926	-0.621599	0.538119	0.827637
IGG	fliI	-0.212198	0.167642	-1.26578	0.212646	0.586349
IGG	fliN(1257)	0.0331559	0.24885	0.133237	0.894685	0.97013
IGG	algB	-0.0862022	0.204309	-0.42192	0.675301	0.888554
IGG	algI	-0.226564	0.178747	-1.26751	0.212151	0.586349
IGG	espL4	-0.124189	0.164554	-0.754702	0.454834	0.786669
IGG	espX5	-0.230989	0.15749	-1.46669	0.149914	0.548466
BASO%	fliN(2492)	0.1043	0.176241	0.591805	0.555482	0.829078
BASO%	fliG	-0.240824	0.156389	-1.53991	0.127277	0.545135
BASO%	flhA	-0.110937	0.164375	-0.674903	0.501505	0.813626
BASO%	motA	-0.209259	0.158039	-1.3241	0.189017	0.57278
BASO%	ureG	-0.167741	0.133401	-1.25742	0.212651	0.586349
BASO%	ebpB	-0.220903	0.156032	-1.41576	0.160435	0.559196
BASO%	fliI	0.139447	0.140013	0.995954	0.321997	0.702608
BASO%	fliN(1257)	-0.0196585	0.150227	-0.130859	0.896189	0.97013
BASO%	algB	0.0455738	0.14822	0.307474	0.759202	0.931536
BASO%	algI	0.104756	0.135092	0.775447	0.440234	0.785062
BASO%	espL4	-0.00257444	0.119661	-0.0215144	0.982884	0.994215
BASO%	espX5	0.00374573	0.115205	0.0325136	0.974136	0.98897
INF-α	fliN(2492)	0.0656991	0.182713	0.359575	0.721105	0.922523
INF-α	fliG	0.101623	0.172214	0.590097	0.559054	0.829086
INF-α	flhA	0.277104	0.197511	1.40298	0.16805	0.561036
A/G	fliG	-0.29981	0.139339	-2.15166	0.0346337	0.413206
INF-α	ureG	-0.0492272	0.144555	-0.340544	0.735217	0.924913
LDH	fliG	0.256455	0.118633	2.16175	0.0352191	0.413206
LYMPH%	fliN(2492)	-0.238431	0.111095	-2.1462	0.0363928	0.413206
INF-α	fliN(1257)	-0.0699112	0.18161	-0.384951	0.701928	0.909627
INF-α	algB	-0.113113	0.157684	-0.717339	0.475697	0.803995
INF-α	algI	-0.262869	0.148941	-1.76493	0.082644	0.533187
INF-α	espL4	-0.0877353	0.135296	-0.64847	0.519242	0.82638
INF-α	espX5	-0.144523	0.124043	-1.1651	0.248983	0.629053
TNF-α	fliN(2492)	0.0921966	0.136378	0.676039	0.501068	0.813626
TNF-α	fliG	0.104831	0.130353	0.804212	0.423783	0.779969
TNF-α	flhA	0.029813	0.139894	0.213111	0.831811	0.947034
TNF-α	motA	0.0795658	0.142424	0.558655	0.57804	0.844362
TNF-α	ureG	-0.214803	0.11136	-1.92891	0.057476	0.436428
TNF-α	ebpB	0.0786209	0.122756	0.640465	0.523796	0.827637
TNF-α	fliI	-0.178987	0.12002	-1.49131	0.14002	0.548117
TNF-α	fliN(1257)	-0.0790953	0.130439	-0.606379	0.54607	0.827637
TNF-α	algB	-0.104479	0.118599	-0.880945	0.381125	0.747304
TNF-α	algI	-0.0690245	0.110203	-0.62634	0.532969	0.827637
TNF-α	espL4	0.00952124	0.0981375	0.0970193	0.922966	0.975084
TNF-α	espX5	0.00462626	0.0949401	0.0487281	0.961264	0.985437
IL-8	algI	-0.258906	0.121135	-2.13733	0.0364534	0.413206
MONO#	fliG	-0.248102	0.156224	-1.58812	0.115734	0.540621
MONO#	flhA	-0.0774933	0.163024	-0.475349	0.635699	0.878847
MONO#	motA	-0.00144876	0.159432	-0.00908701	0.99277	0.997759
MONO#	ureG	-0.102847	0.133686	-0.769315	0.443895	0.785062
MONO#	ebpB	0.0818636	0.156281	0.523825	0.601703	0.851467
MONO#	fliI	0.0218182	0.140306	0.155505	0.876769	0.97013
MONO#	fliN(1257)	-0.279181	0.146939	-1.89997	0.0606133	0.439513
MONO#	algB	0.113076	0.146534	0.771668	0.442312	0.785062
MONO#	algI	-0.185319	0.129794	-1.42779	0.157401	0.559196
MONO#	espL4	0.00221096	0.118531	0.0186531	0.985159	0.994215
MONO#	espX5	-0.0145757	0.114503	-0.127295	0.898987	0.97013
CD3%	espL4	0.22526	0.106206	2.12097	0.0369505	0.413206
CD3%	espX5	0.215331	0.102631	2.09812	0.03904	0.413206
MONO%	flhA	-0.320986	0.162211	-1.97881	0.05149	0.424119
MONO%	motA	-0.0700311	0.163956	-0.427134	0.670319	0.887839
MONO%	ureG	-0.0314495	0.13835	-0.227318	0.820806	0.945266
MONO%	ebpB	0.134087	0.161036	0.832653	0.407307	0.772927
MONO%	fliI	0.0459472	0.144323	0.318364	0.750944	0.928907
MONO%	fliN(1257)	-0.0717807	0.153769	-0.466808	0.641771	0.882034
CD8#	espL4	0.216239	0.103483	2.08962	0.0396482	0.413206
MONO%	algI	0.00832453	0.13689	0.0608118	0.951665	0.984004
MONO%	espL4	2.34778e-05	0.122027	0.000192398	0.999847	0.999847
MONO%	espX5	-0.020413	0.117862	-0.173193	0.862884	0.964117
D-D	fliN(2492)	0.231304	0.141037	1.64003	0.105169	0.540621
D-D	fliG	0.145664	0.127024	1.14675	0.255345	0.635713
D-D	flhA	0.183721	0.134333	1.36765	0.17496	0.561704
D-D	motA	-0.0187839	0.126611	-0.14836	0.882539	0.97013
D-D	ureG	0.106015	0.104193	1.01748	0.313306	0.698408
D-D	ebpB	-0.0976	0.131171	-0.744067	0.458776	0.786669
D-D	fliI	-0.20924	0.11316	-1.84906	0.0679649	0.483266
D-D	fliN(1257)	-0.0517215	0.121005	-0.427432	0.670285	0.887839
D-D	algB	0.0951119	0.122662	0.775401	0.440137	0.785062
D-D	algI	-0.0703712	0.113016	-0.622665	0.535083	0.827637
CD4#	fliN(2492)	-0.282818	0.135745	-2.08345	0.0418065	0.413206
D-D	espX5	-0.179063	0.0923688	-1.93857	0.0558169	0.429361
APTT	fliN(2492)	0.200084	0.147597	1.35561	0.180184	0.563076
APTT	fliG	0.00986968	0.13762	0.0717168	0.943065	0.984004
APTT	flhA	-0.188744	0.141749	-1.33153	0.187096	0.572576
APTT	motA	-0.0564561	0.133652	-0.422411	0.674391	0.888554
APTT	ureG	0.13706	0.106998	1.28096	0.206323	0.586349
APTT	ebpB	0.165632	0.140918	1.17538	0.243061	0.622308
APTT	fliI	0.151036	0.123542	1.22255	0.225145	0.595098
APTT	fliN(1257)	-0.177164	0.126173	-1.40414	0.16492	0.559196
APTT	algB	0.0830861	0.131757	0.6306	0.529954	0.827637
APTT	algI	0.0059803	0.12111	0.0493789	0.960734	0.985437
APTT	espL4	0.130015	0.108107	1.20265	0.23252	0.603947
APTT	espX5	0.104402	0.101387	1.02974	0.306592	0.694171
PT	fliN(2492)	0.215294	0.171429	1.25588	0.212633	0.586349
PT	fliG	0.134385	0.158215	0.84938	0.398161	0.760818
PT	flhA	0.0171054	0.16272	0.105122	0.91652	0.973295
PT	motA	-0.0070243	0.155792	-0.0450878	0.964157	0.98551
PT	ureG	0.0136731	0.129051	0.105951	0.915923	0.973295
PT	ebpB	0.121321	0.156457	0.775429	0.440167	0.785062
PT	fliI	0.0835444	0.139036	0.600884	0.549491	0.827637
PT	fliN(1257)	-0.139536	0.146129	-0.954883	0.342416	0.714104
PT	algB	0.0463135	0.147804	0.313345	0.75476	0.928907
PT	algI	-0.00642175	0.135989	-0.0472225	0.962443	0.985437
ALT	ureG	0.237299	0.11418	2.07828	0.0421028	0.413206
PT	espX5	0.159704	0.115532	1.38234	0.17045	0.561704
apoA1	fliN(2492)	-0.320542	0.161836	-1.98066	0.0545517	0.429361
Bacterial infection score	espX5	-0.249561	0.117901	-2.1167	0.042155	0.413206
apoA1	flhA	-0.219848	0.173598	-1.26641	0.210975	0.586349
apoA1	motA	-0.0733425	0.154383	-0.47507	0.63767	0.879544
apoA1	ureG	-0.221559	0.13626	-1.626	0.110011	0.540621
apoA1	ebpB	0.141874	0.179562	0.790115	0.43234	0.785062
apoA1	fliI	0.202741	0.14587	1.38988	0.169246	0.561036
apoA1	fliN(1257)	-0.0952739	0.17088	-0.55755	0.579059	0.844362
apoA1	algB	0.0845272	0.153497	0.550678	0.583724	0.845976
apoA1	algI	0.185859	0.134672	1.38008	0.173187	0.561704
apoA1	espL4	0.0256944	0.126019	0.203894	0.839081	0.951318
apoA1	espX5	0.00516137	0.120539	0.042819	0.965991	0.985706
HDL-C	fliN(2492)	-0.266126	0.130898	-2.03308	0.0516012	0.424119
INF-α	motA	0.404208	0.195102	2.07178	0.0423426	0.413206
HDL-C	flhA	-0.0750953	0.147304	-0.509799	0.612905	0.859879
HDL-C	motA	-0.0637567	0.12379	-0.515037	0.610939	0.859879
HDL-C	ureG	-0.229923	0.109157	-2.10634	0.0423836	0.413206
HDL-C	ebpB	0.107336	0.153021	0.701447	0.48562	0.813626
HDL-C	fliI	0.16564	0.131358	1.26098	0.211707	0.586349
HDL-C	fliN(1257)	-0.131895	0.150532	-0.876194	0.384335	0.749627
HDL-C	algB	0.0402005	0.138567	0.290116	0.772628	0.933519
HDL-C	algI	0.144309	0.116623	1.2374	0.222082	0.591764
HDL-C	espL4	0.120818	0.110492	1.09345	0.278484	0.654743
HDL-C	espX5	0.05777	0.10405	0.555215	0.581202	0.844362
LDH	fliN(2492)	0.167111	0.132902	1.2574	0.213922	0.586349
Viral infection score	algB	-0.411384	0.196043	-2.09844	0.0438478	0.413206
Viral infection score	flhA	0.323412	0.145067	2.2294	0.0444383	0.413206
LDH	motA	0.0641953	0.117517	0.546264	0.587463	0.846661
LDH	ureG	0.159308	0.0925126	1.72202	0.0914364	0.540621
LDH	ebpB	0.0940723	0.129712	0.725241	0.470421	0.797368
LDH	fliI	-0.181098	0.110749	-1.63522	0.106081	0.540621
LDH	fliN(1257)	-0.176043	0.111454	-1.57952	0.119405	0.540621
LDH	algB	-0.10018	0.122729	-0.816268	0.416571	0.776951
LDH	algI	-0.0453656	0.110969	-0.408815	0.68379	0.895206
LDH	espL4	-0.0773635	0.0950834	-0.813639	0.418365	0.776951
LDH	espX5	-0.0733982	0.0906693	-0.809516	0.420849	0.776951
GLU	fliN(2492)	0.2992	0.153074	1.95461	0.0547965	0.429361
GLU	fliG	0.237126	0.138684	1.70983	0.0920268	0.540621
IL-8	flhA	0.337304	0.165093	2.04312	0.0450372	0.413206
GLU	motA	0.125726	0.132105	0.951714	0.34515	0.714104
GLU	ureG	0.104859	0.115573	0.907297	0.368017	0.734182
GLU	ebpB	-0.198796	0.15789	-1.25908	0.211723	0.586349
GLU	fliI	-0.129604	0.131168	-0.988079	0.326181	0.702608
GLU	fliN(1257)	-0.127294	0.156998	-0.8108	0.419999	0.776951
GLU	algB	-0.116565	0.142515	-0.817914	0.41587	0.776951
GLU	algI	-0.110323	0.131803	-0.837027	0.405121	0.77166
GLU	espL4	-0.169472	0.107488	-1.57666	0.119055	0.540621
GLU	espX5	-0.134584	0.103745	-1.29725	0.198573	0.584037
DBIL	fliN(2492)	0.191613	0.156131	1.22726	0.222898	0.591764
DBIL	fliG	0.0707676	0.141222	0.50111	0.617533	0.863682
DBIL	flhA	0.0710065	0.146932	0.483261	0.630075	0.875104
DBIL	motA	-0.0400911	0.141383	-0.283564	0.777432	0.933519
DBIL	ureG	0.0253701	0.118104	0.214812	0.830493	0.947034
DBIL	ebpB	0.0309325	0.141362	0.218817	0.827288	0.947034
DBIL	fliI	-0.0280978	0.125262	-0.224311	0.823023	0.946003
DBIL	fliN(1257)	-0.0204891	0.133142	-0.153889	0.878049	0.97013
DBIL	algB	-0.113994	0.131548	-0.866559	0.388464	0.754299
DBIL	algI	-0.0550999	0.12056	-0.457033	0.648768	0.883218
DBIL	espL4	-0.0295691	0.106178	-0.278485	0.781273	0.933519
DBIL	espX5	-0.00698158	0.102522	-0.0680986	0.945857	0.984004
TBIL	fliN(2492)	0.223404	0.142041	1.57281	0.120025	0.540621
TBIL	fliG	0.0178626	0.128197	0.139337	0.889579	0.97013
TBIL	flhA	0.0930896	0.137298	0.678013	0.499608	0.813626
TBIL	motA	0.0174999	0.127273	0.137499	0.891042	0.97013
TBIL	ureG	0.034441	0.104103	0.330835	0.741891	0.926496
TBIL	ebpB	0.134912	0.133389	1.01142	0.314529	0.698408
TBIL	fliI	0.0594615	0.116156	0.511911	0.610022	0.859879
TBIL	fliN(1257)	-0.0408218	0.121267	-0.336628	0.737315	0.925457
TBIL	algB	-0.057694	0.124942	-0.461765	0.645355	0.882034
TBIL	algI	-0.0888544	0.114384	-0.776809	0.439313	0.785062
TBIL	espL4	0.0384087	0.0990863	0.387629	0.699233	0.908095
TBIL	espX5	0.0653475	0.09501	0.687797	0.49344	0.813626
ctBil	fliN(2492)	0.110578	0.169167	0.653662	0.515181	0.822098
ctBil	fliG	0.257647	0.153387	1.67971	0.0968662	0.540621
PT	espL4	0.242729	0.119456	2.03195	0.0451805	0.413206
ctBil	motA	0.112379	0.157651	0.712833	0.477998	0.805614
ctBil	ureG	0.159	0.139203	1.14222	0.256728	0.636517
ctBil	ebpB	0.11352	0.156546	0.725155	0.470447	0.797368
ctBil	fliI	-0.140253	0.148695	-0.943228	0.348369	0.718287
ctBil	fliN(1257)	0.0774102	0.157086	0.492789	0.623495	0.869993
ctBil	algB	-0.119023	0.159928	-0.744231	0.45889	0.786669
ctBil	algI	0.0925194	0.133159	0.694802	0.489168	0.813626
ctBil	espL4	0.0928307	0.123846	0.749565	0.455688	0.786669
ctBil	espX5	-0.0858894	0.116503	-0.737226	0.463115	0.789401
ALT	fliN(2492)	-0.10933	0.162162	-0.674204	0.502384	0.813626
ALT	fliG	-0.00931004	0.143447	-0.0649025	0.94845	0.984004
ALT	flhA	-0.0434761	0.154423	-0.281539	0.779024	0.933519
ALT	motA	0.109665	0.142651	0.768769	0.444869	0.785062
GLU	flhA	0.295059	0.144867	2.03676	0.0452551	0.413206
ALT	ebpB	0.0146784	0.151586	0.0968322	0.923079	0.975084
ALT	fliI	-0.0450697	0.131485	-0.342774	0.732628	0.924913
ALT	fliN(1257)	-0.0744776	0.137299	-0.542448	0.58914	0.846661
ALT	algB	-0.109629	0.141917	-0.772484	0.441856	0.785062
ALT	algI	-0.175278	0.129104	-1.35765	0.17804	0.562338
ALT	espL4	0.0669225	0.111462	0.600404	0.54987	0.827637
ALT	espX5	0.117747	0.10602	1.11061	0.270045	0.642241
TBA	fliN(2492)	-0.169142	0.167034	-1.01262	0.314161	0.698408
TBA	fliG	0.0881366	0.152546	0.577769	0.564893	0.832766
TBA	flhA	0.0974411	0.15596	0.624783	0.533807	0.827637
TBA	motA	-0.243625	0.15317	-1.59055	0.115183	0.540621
TBA	ureG	0.0941228	0.132713	0.709219	0.480101	0.806892
TBA	ebpB	0.0816771	0.150096	0.544166	0.587734	0.846661
TBA	fliI	-0.0814937	0.136368	-0.597602	0.551591	0.827637
TBA	fliN(1257)	-0.137836	0.144846	-0.951603	0.343819	0.714104
TBA	algB	-0.113345	0.141745	-0.799638	0.42601	0.78167
TBA	algI	-0.0834261	0.123933	-0.673156	0.503418	0.813626
TBA	espL4	0.137198	0.113812	1.20548	0.231163	0.603033
TBA	espX5	0.0487651	0.110803	0.440108	0.660907	0.887124
UA	fliN(2492)	-0.145943	0.150033	-0.972733	0.333762	0.710132
UA	fliG	-0.196194	0.133892	-1.46531	0.14705	0.548117
UA	flhA	-0.225699	0.141338	-1.59687	0.113909	0.540621
UA	motA	-0.0576884	0.134709	-0.428244	0.669797	0.887839
UA	ureG	0.0220742	0.110138	0.200423	0.841844	0.951318
UA	ebpB	-0.127038	0.138398	-0.917917	0.36109	0.729476
UA	fliI	0.134496	0.120234	1.11861	0.266396	0.640062
UA	fliN(1257)	0.0678667	0.12752	0.532203	0.596083	0.846661
UA	algB	0.0980093	0.129019	0.759649	0.449428	0.786669
UA	algI	-0.000515927	0.118924	-0.00433829	0.996548	0.998212
UA	espL4	0.139583	0.102102	1.3671	0.175064	0.561704
UA	espX5	0.110605	0.0987014	1.1206	0.265539	0.640062
CyC	fliN(2492)	0.0483981	0.121345	0.398848	0.691461	0.899949
D-D	espL4	-0.19293	0.0951875	-2.02684	0.0457884	0.413206
CyC	flhA	-0.212552	0.114779	-1.85183	0.0684627	0.483266
MONO%	fliG	-0.322347	0.159484	-2.02119	0.0462024	0.413206
CyC	ureG	-0.0752679	0.0846597	-0.889064	0.378194	0.746435
CyC	ebpB	0.0215924	0.116768	0.184917	0.853754	0.961073
CyC	fliI	-0.102693	0.0992207	-1.03499	0.303945	0.691864
CyC	fliN(1257)	-0.014348	0.108258	-0.132535	0.894966	0.97013
CyC	algB	-0.0413944	0.111447	-0.371426	0.711222	0.916309
CyC	algI	-0.0408571	0.100748	-0.405537	0.686159	0.895206
CyC	espL4	-0.162735	0.0836369	-1.94573	0.0553684	0.429361
CyC	espX5	-0.137492	0.0813331	-1.69048	0.0951179	0.540621
O2SAT	fliN(2492)	-0.0210382	0.184585	-0.113975	0.909528	0.973295
O2SAT	fliG	-0.146301	0.16597	-0.88149	0.380575	0.747304
O2SAT	flhA	-0.0451817	0.172883	-0.261342	0.794469	0.934601
O2SAT	motA	-0.0702424	0.16696	-0.420715	0.675081	0.888554
O2SAT	ureG	0.0459828	0.140388	0.327542	0.744285	0.926496
O2SAT	ebpB	0.272947	0.163175	1.67273	0.0982017	0.540621
O2SAT	fliI	-0.0390854	0.154976	-0.252202	0.801496	0.93895
O2SAT	fliN(1257)	0.216913	0.159845	1.35703	0.178464	0.562338
O2SAT	algB	0.0552873	0.161412	0.342522	0.732805	0.924913
O2SAT	algI	-0.0121356	0.144986	-0.0837022	0.933513	0.980924
O2SAT	espL4	0.182752	0.128408	1.42322	0.158374	0.559196
IL-10	algB	-0.280934	0.13939	-2.01545	0.0471477	0.413206
cTnI	fliN(2492)	0.250004	0.177866	1.40557	0.163509	0.559196
cTnI	fliG	0.0775909	0.162285	0.478115	0.633782	0.878219
cTnI	flhA	0.30281	0.164459	1.84125	0.0699601	0.487831
cTnI	motA	0.156287	0.16154	0.967481	0.336245	0.712887
cTnI	ureG	0.0844909	0.138101	0.611805	0.542838	0.827637
cTnI	ebpB	0.0418651	0.160298	0.261171	0.794621	0.934601
cTnI	fliI	-0.00576669	0.145069	-0.0397513	0.968385	0.986377
cTnI	fliN(1257)	-0.0533678	0.162351	-0.32872	0.743198	0.926496
cTnI	algB	-0.215465	0.154384	-1.39564	0.166457	0.561036
cTnI	algI	-0.0604739	0.139674	-0.432963	0.66642	0.887839
cTnI	espL4	-0.0823865	0.122668	-0.671622	0.503636	0.813626
cTnI	espX5	-0.0139464	0.118609	-0.117583	0.906673	0.973295
Bacterial infection score	fliN(2492)	0.151413	0.162157	0.933741	0.35743	0.728032
Bacterial infection score	fliG	0.195972	0.14058	1.39402	0.172917	0.561704
Bacterial infection score	flhA	0.285937	0.164509	1.73812	0.0918045	0.540621
Bacterial infection score	motA	0.260393	0.161408	1.61326	0.116508	0.540621
Bacterial infection score	ureG	-0.20131	0.133452	-1.50848	0.141243	0.548117
Bacterial infection score	ebpB	0.0739624	0.161689	0.457435	0.650449	0.883218
Bacterial infection score	fliI	-0.0935094	0.216006	-0.432902	0.66799	0.887839
Bacterial infection score	fliN(1257)	-0.263292	0.168524	-1.56234	0.128044	0.545135
Bacterial infection score	algB	-0.302345	0.202378	-1.49396	0.144981	0.548117
Bacterial infection score	algI	-0.0546757	0.158248	-0.345508	0.731974	0.924913
Bacterial infection score	espL4	-0.133323	0.130728	-1.01985	0.315448	0.698408
ctBil	flhA	0.314087	0.155961	2.01388	0.0473424	0.413206
Viral infection score	fliN(2492)	0.131912	0.165793	0.795643	0.432281	0.785062
Viral infection score	fliG	0.187962	0.135431	1.38787	0.177036	0.562338
C3	fliG	-0.325438	0.15372	-2.11708	0.0473859	0.413206
IL-12P70	algB	-0.274112	0.135576	-2.02183	0.0475187	0.413206
Viral infection score	ureG	0.0402733	0.125565	0.320738	0.754724	0.928907
Viral infection score	ebpB	-0.0167143	0.175375	-0.0953062	0.924813	0.975199
Viral infection score	fliI	-0.226111	0.219119	-1.03191	0.31189	0.698408
Viral infection score	fliN(1257)	-0.25821	0.168592	-1.53156	0.13549	0.548117
CyC	motA	-0.200996	0.0992559	-2.02503	0.0482985	0.413987
Viral infection score	algI	-0.261235	0.154417	-1.69175	0.105808	0.540621
Viral infection score	espL4	-0.0778781	0.132083	-0.589617	0.559633	0.829086
Viral infection score	espX5	-0.108236	0.122699	-0.882132	0.384808	0.749627
*P-values were calculated using mixed linear regression, adjusting for age, sex, and individual variance.

## Sheet: Table S9
Table S9. The associations between circulating level of lipopolysaccharide-binding protein and clinical traits.
Clinical trait	Biomarkers	Beta	SE	T-value	P-value	q-value
LBP	hs-CRP	0.749439	0.101464	7.38627	3.56144e-10	8.01324e-08
TotalPepC	CD16CD56%	-0.0104192	0.100444	-0.103731	0.917767	0.992035
BacCount	CD16CD56%	-0.00749716	0.0967876	-0.07746	0.938544	0.992035
LBP	LDH	0.565326	0.108423	5.21407	3.07029e-06	0.000345407
TotalPepC	CD16CD56%	-0.0711545	0.0980043	-0.726035	0.470953	0.871566
BacCount	CD16CD56%	-0.0685003	0.0944333	-0.725383	0.471349	0.871566
LBP	IL-8	0.631366	0.149929	4.21111	0.000130384	0.00977878
TotalPepC	CD19%	-0.00375184	0.0992648	-0.0377963	0.969989	0.992035
BacCount	CD19%	0.0130351	0.0956319	0.136305	0.892087	0.992035
LBP	LYMPH%	-0.535902	0.135787	-3.94663	0.000175442	0.0098686
TotalPepC	CD19#	-0.0940854	0.112302	-0.83779	0.405841	0.871566
BacCount	CD19#	-0.0742721	0.10844	-0.684914	0.496327	0.871566
LBP	IL-6	0.490711	0.128079	3.83133	0.000293982	0.0132292
TotalPepC	CD3%	0.0442325	0.0933841	0.473662	0.637236	0.925298
BacCount	CD3%	0.0103701	0.089196	0.116262	0.907782	0.992035
LBP	NEUT%	0.45137	0.131386	3.43545	0.000961863	0.0360699
TotalPepC	CD3#	-0.138887	0.107561	-1.29124	0.20093	0.750849
BacCount	CD3#	-0.154247	0.102138	-1.51018	0.135564	0.665823
LBP	PCT	0.554976	0.166191	3.33939	0.00163305	0.0439656
TotalPepC	CD4/CD8	0.0646406	0.0948476	0.68152	0.497824	0.871566
BacCount	CD4/CD8	0.0590327	0.0904812	0.65243	0.516291	0.880042
LBP	NEUT#	0.425448	0.129411	3.28757	0.00175862	0.0439656
TotalPepC	CD45#	-0.13733	0.0971027	-1.41428	0.161777	0.688334
BacCount	CD45#	-0.130859	0.0926088	-1.41303	0.162141	0.688334
LBP	DBIL	0.402844	0.135641	2.96992	0.00401135	0.0902553
TotalPepC	CD4%	0.0411488	0.0890985	0.461835	0.645653	0.925298
BacCount	CD4%	0.0131685	0.0850894	0.154761	0.877461	0.992035
LBP	D-dimer	0.414514	0.138649	2.98967	0.00442816	0.090576
TotalPepC	CD4#	-0.122773	0.101436	-1.21035	0.230275	0.795025
BacCount	CD4#	-0.135129	0.0963976	-1.40179	0.165461	0.689422
LBP	WBC	0.347818	0.127361	2.73095	0.00842522	0.157973
TotalPepC	CD8%	-0.0139554	0.0962203	-0.145036	0.885106	0.992035
BacCount	CD8%	-0.0300742	0.0917075	-0.327936	0.743953	0.992035
LBP	IL-5	0.382652	0.147125	2.60086	0.0124168	0.214905
TotalPepC	CD8#	-0.158718	0.105801	-1.50016	0.138134	0.665823
BacCount	CD8#	-0.160081	0.100707	-1.58958	0.116502	0.665823
LBP	TBIL	0.322316	0.137779	2.33937	0.0222231	0.310135
TotalPepC	CRP	0.150402	0.173503	0.866852	0.392684	0.86776
BacCount	CRP	0.0497904	0.170166	0.292599	0.771778	0.992035
LBP	CRP	0.44362	0.185528	2.39112	0.0230533	0.310135
TotalPepC	D-dimer	-0.104744	0.10575	-0.990489	0.325299	0.805695
BacCount	D-dimer	-0.0799352	0.102737	-0.778056	0.439121	0.871566
LBP	AST	0.290105	0.125298	2.31533	0.0234324	0.310135
TotalPepC	eGFR	0.110412	0.107281	1.02919	0.306657	0.805695
BacCount	eGFR	0.159519	0.102472	1.55672	0.123693	0.665823
LBP	Glu	0.323561	0.144109	2.24526	0.0282697	0.353371
TotalPepC	Albumin	0.0519452	0.0972794	0.53398	0.594914	0.925298
BacCount	Albumin	0.0679042	0.0935892	0.725555	0.47034	0.871566
LBP	MONO%	-0.247281	0.113746	-2.17397	0.0328344	0.37024
TotalPepC	IL-10	0.0777573	0.100047	0.777204	0.439902	0.871566
BacCount	IL-10	0.0562721	0.0938703	0.599467	0.550978	0.905485
*P-values were calculated using mixed linear regression, adjusting for age, sex, and individual variance.
TotalPepC	IL-12P70	0.0531373	0.112518	0.472258	0.638758	0.925298
BacCount	IL-12P70	-0.00400361	0.101114	-0.0395952	0.96857	0.992035
TotalPepC	IL-17	0.1127	0.0987345	1.14145	0.257937	0.795025
BacCount	IL-17	0.081675	0.0928396	0.879743	0.38229	0.863222
TotalPepC	IL-1B	-0.00976529	0.138928	-0.0702903	0.944237	0.992035
BacCount	IL-1B	-0.0241119	0.124537	-0.193612	0.847249	0.992035
TotalPepC	IL-2	0.0772374	0.0992096	0.778528	0.439127	0.871566
BacCount	IL-2	0.0492638	0.0931433	0.528903	0.598703	0.925298
TotalPepC	IL-4	0.178145	0.104036	1.71235	0.0916746	0.665823
BacCount	IL-4	0.126371	0.0983738	1.2846	0.203564	0.750849
TotalPepC	IL-5	0.0842231	0.115952	0.726364	0.470936	0.871566
BacCount	IL-5	0.0493533	0.104282	0.473268	0.638041	0.925298
TotalPepC	IL-6	-0.0808649	0.101814	-0.794241	0.42999	0.871566
BacCount	IL-6	-0.0786488	0.0953097	-0.825192	0.412328	0.871566
TotalPepC	IL-8	0.0173994	0.110319	0.157719	0.875301	0.992035
BacCount	IL-8	-0.0231541	0.0988948	-0.234129	0.815822	0.992035
TotalPepC	A/G	0.0282383	0.0938405	0.300918	0.764299	0.992035
BacCount	A/G	0.0260699	0.0904279	0.288295	0.773906	0.992035
TotalPepC	WBC	-0.153595	0.0880067	-1.74527	0.0849803	0.660066
BacCount	WBC	-0.138782	0.085007	-1.6326	0.10669	0.665823
TotalPepC	AST	-0.14762	0.0877479	-1.68232	0.0966109	0.665823
BacCount	AST	-0.138297	0.0846389	-1.63396	0.106402	0.665823
TotalPepC	C3	-0.259914	0.132346	-1.9639	0.0585637	0.572906
BacCount	C3	-0.198948	0.131416	-1.51387	0.140188	0.665823
TotalPepC	C4	-0.168877	0.149653	-1.12846	0.267785	0.803356
BacCount	C4	-0.105005	0.147028	-0.714184	0.48117	0.871566
TotalPepC	hs-CRP	-0.00392299	0.0959537	-0.0408842	0.967495	0.992035
BacCount	hs-CRP	-0.00803757	0.0924562	-0.0869339	0.930953	0.992035
TotalPepC	TSH	-0.178655	0.260329	-0.686267	0.503806	0.871566
BacCount	TSH	-0.114318	0.217091	-0.526592	0.606397	0.925298
TotalPepC	MONO%	-0.0595876	0.0891903	-0.668095	0.506097	0.871566
BacCount	MONO%	-0.0168501	0.0861729	-0.195538	0.845494	0.992035
TotalPepC	MONO#	-0.143841	0.0853486	-1.68533	0.0960268	0.665823
BacCount	MONO#	-0.109194	0.0828217	-1.31843	0.19132	0.730544
TotalPepC	ctBil	-0.0902974	0.087606	-1.03072	0.305984	0.805695
BacCount	ctBil	-0.0538506	0.0848316	-0.634794	0.527495	0.885719
TotalPepC	LDL	-0.037465	0.136655	-0.274158	0.785246	0.992035
BacCount	LDL	0.0263612	0.137178	0.192168	0.848495	0.992035
TotalPepC	IFN-α	-0.0834766	0.105063	-0.794541	0.430562	0.871566
BacCount	IFN-α	-0.109592	0.0935408	-1.1716	0.246803	0.795025
TotalPepC	IFN-γ	0.183517	0.10419	1.76138	0.0829509	0.660066
BacCount	IFN-γ	0.130112	0.0985757	1.31992	0.191565	0.730544
TotalPepC	HDL	0.0199934	0.147507	0.135542	0.892802	0.992035
BacCount	HDL	0.00958924	0.148031	0.0647784	0.948644	0.992035
TotalPepC	APTT	0.0996213	0.0968974	1.02811	0.307202	0.805695
BacCount	APTT	0.0913265	0.0934833	0.976928	0.331745	0.805695
TotalPepC	PCT	0.0192	0.114871	0.167145	0.8677	0.992035
BacCount	PCT	-0.00464398	0.110707	-0.0419484	0.96665	0.992035
TotalPepC	LYMPH%	0.0526132	0.108079	0.486804	0.627799	0.925298
BacCount	LYMPH%	0.0797006	0.103904	0.767059	0.445423	0.871566
TotalPepC	LYMPH#	-0.0702679	0.100397	-0.699902	0.486125	0.871566
BacCount	LYMPH#	-0.0543441	0.0968518	-0.561106	0.576376	0.919749
TotalPepC	IGA	0.0800517	0.135654	0.590118	0.559389	0.905485
BacCount	IGA	0.0787321	0.131622	0.598168	0.554073	0.905485
TotalPepC	IGG	-0.0434802	0.133313	-0.326151	0.746502	0.992035
BacCount	IGG	-0.0115744	0.129576	-0.0893254	0.929398	0.992035
TotalPepC	IGM	-0.0497336	0.138795	-0.358325	0.722529	0.992035
BacCount	IGM	0.0285009	0.135225	0.210767	0.836062	0.992035
TotalPepC	LPS	-0.0410601	0.294717	-0.139321	0.891715	0.992035
BacCount	LPS	-0.0358536	0.337861	-0.10612	0.917398	0.992035
TotalPepC	UA	0.00156603	0.0981542	0.0159548	0.987312	0.999869
BacCount	UA	-1.55421e-05	0.0945803	-0.000164327	0.999869	0.999869
TotalPepC	PT	0.0817724	0.0933207	0.876252	0.383654	0.863222
BacCount	PT	0.0963039	0.089698	1.07365	0.286378	0.805695
TotalPepC	Glu	0.025503	0.101451	0.251381	0.8023	0.992035
BacCount	Glu	0.0597284	0.100375	0.595053	0.553843	0.905485
TotalPepC	LDH	-0.213233	0.0891679	-2.39136	0.0192599	0.309535
BacCount	LDH	-0.187841	0.0864502	-2.17282	0.0329102	0.37024
TotalPepC	BASO%	-0.106091	0.0886117	-1.19726	0.234926	0.795025
BacCount	BASO%	-0.0990572	0.0854342	-1.15946	0.2499	0.795025
TotalPepC	BASO#	-0.149239	0.0916242	-1.62881	0.107491	0.665823
BacCount	BASO#	-0.142022	0.0883259	-1.60793	0.111997	0.665823
TotalPepC	CyC	0.0796536	0.13529	0.588763	0.557766	0.905485
BacCount	CyC	0.0244977	0.13063	0.187535	0.851741	0.992035
TotalPepC	cTnI	-0.0242935	0.0887998	-0.273577	0.785152	0.992035
BacCount	cTnI	-0.0586186	0.085344	-0.686851	0.494267	0.871566
TotalPepC	ApoE	0.136195	0.140135	0.97188	0.336674	0.805695
BacCount	ApoE	0.134691	0.140661	0.957562	0.343763	0.805695
TotalPepC	ApoE	-0.163065	0.135879	-1.20008	0.236836	0.795025
BacCount	ApoE	-0.105215	0.137702	-0.764075	0.449094	0.871566
TotalPepC	O2SAT	0.0717209	0.0882387	0.812805	0.418902	0.871566
BacCount	O2SAT	0.065805	0.0851085	0.77319	0.44184	0.871566
TotalPepC	ApoA	0.103672	0.14314	0.724271	0.472822	0.871566
BacCount	ApoA	0.0679365	0.143981	0.471845	0.639423	0.925298
TotalPepC	ApoB	-0.0150338	0.136817	-0.109883	0.913014	0.992035
BacCount	ApoB	0.0399031	0.137026	0.291208	0.772292	0.992035
TotalPepC	DBIL	-0.0117057	0.0970244	-0.120647	0.904289	0.992035
BacCount	DBIL	-0.00369656	0.0934994	-0.0395357	0.968567	0.992035
TotalPepC	NEUT%	0.0387311	0.1041	0.372057	0.710886	0.992035
BacCount	NEUT%	-0.00089844	0.100401	-0.00894856	0.992884	0.999869
TotalPepC	NEUT#	-0.110315	0.0928341	-1.1883	0.238416	0.795025
BacCount	NEUT#	-0.102663	0.0895096	-1.14695	0.255001	0.795025
TotalPepC	TNF-α	0.155037	0.11259	1.37701	0.173305	0.696316
BacCount	TNF-α	0.117094	0.105982	1.10485	0.273362	0.805695
TotalPepC	TBIL	0.00272996	0.0960271	0.0284291	0.977394	0.995085
BacCount	TBIL	0.012681	0.0925196	0.137063	0.891343	0.992035
TotalPepC	TBA	0.0416236	0.0959947	0.433603	0.665805	0.942177
BacCount	TBA	0.0223875	0.092578	0.241824	0.809568	0.992035

## Sheet: Table S10
Table S10. The microbial taxa identified from all plasma samples of COVID-19 patients.
Protein	Taxa	Gene
Genus__Acidovorax__Probable 5-dehydro-4-deoxyglucarate dehydratase	Genus__Acidovorax	Dtpsy_1793
Genus__Acidovorax__Probable 5-dehydro-4-deoxyglucarate dehydratase	Genus__Acidovorax	Ajs_1993
Genus__Aliivibrio__Proline--tRNA ligase	Genus__Aliivibrio	proS
Genus__Bacillus__UDP-N-acetylglucosamine--N-acetylmuramyl-(pentapeptide) pyrophosphoryl-undecaprenol N-acetylglucosamine transferase 2	Genus__Bacillus	murG2
Genus__Bacillus__UDP-N-acetylglucosamine--N-acetylmuramyl-(pentapeptide) pyrophosphoryl-undecaprenol N-acetylglucosamine transferase 1	Genus__Bacillus	murG1
Genus__Bordetella__Elongation factor G 2	Genus__Bordetella	fusA2
Genus__Bordetella__Adenosylhomocysteinase	Genus__Bordetella	ahcY
Genus__Brucella__Isoleucine--tRNA ligase	Genus__Brucella	ileS
Genus__Brucella__Nickel import ATP-binding protein NikD	Genus__Brucella	nikD
Genus__Brucella__Alanine--tRNA ligase	Genus__Brucella	alaS
Genus__Burkholderia__Arginine--tRNA ligase	Genus__Burkholderia	argS
Genus__Burkholderia__C4-dicarboxylate transport protein	Genus__Burkholderia	dctA
Genus__Francisella__Chorismate synthase	Genus__Francisella	aroC
Genus__Listeria__DNA polymerase III PolC-type	Genus__Listeria	polC
Genus__Mycobacterium__Propane 2-monooxygenase operon transcriptional activator MimR	Genus__Mycobacterium	mimR
Genus__Mycobacterium__Phenolphthiocerol synthesis polyketide synthase type I Pks15/1	Genus__Mycobacterium	pks15/1
Genus__Mycobacterium__Putative inactive phenolphthiocerol synthesis polyketide synthase type I Pks15	Genus__Mycobacterium	pks15
Genus__Mycobacterium__Protein DipZ	Genus__Mycobacterium	dipZ
Genus__Mycobacterium__Phthiodiolone/phenolphthiodiolone dimycocerosates ketoreductase	Genus__Mycobacterium	Rv2951c
Genus__Mycobacterium__Phthiodiolone/phenolphthiodiolone dimycocerosates ketoreductase	Genus__Mycobacterium	MT3025
Genus__Mycobacterium__Phthiodiolone/phenolphthiodiolone dimycocerosates ketoreductase	Genus__Mycobacterium	MRA_2978
Genus__Mycobacterium__Phthiodiolone/phenolphthiodiolone dimycocerosates ketoreductase	Genus__Mycobacterium	BQ2027_MB2975C
Genus__Mycobacterium__Phthiodiolone/phenolphthiodiolone dimycocerosates ketoreductase	Genus__Mycobacterium	BCG_2972c
Genus__Mycobacterium__Uncharacterized protein Rv0090	Genus__Mycobacterium	Rv0090
Genus__Mycobacterium__Uncharacterized protein MT0099	Genus__Mycobacterium	MT0099
Genus__Mycobacterium__Uncharacterized protein Mb0093	Genus__Mycobacterium	BQ2027_MB0093
Genus__Mycobacterium__Glycerol-3-phosphate dehydrogenase 1	Genus__Mycobacterium	glpD1
Genus__Mycobacterium__Glutamate-1-semialdehyde 2,1-aminomutase	Genus__Mycobacterium	hemL
Genus__Mycobacterium__5-methyltetrahydropteroyltriglutamate--homocysteine methyltransferase	Genus__Mycobacterium	metE
Genus__Pelodictyon__4-diphosphocytidyl-2-C-methyl-D-erythritol kinase	Genus__Pelodictyon	ispE
Genus__Pseudomonas__Adenosylhomocysteinase	Genus__Pseudomonas	ahcY
Genus__Pseudomonas__UPF0065 protein in clcB-clcD intergenic region	Genus__Pseudomonas
Genus__Pseudomonas__Histidine--tRNA ligase	Genus__Pseudomonas	hisS
Genus__Roseiflexus__CTP synthase	Genus__Roseiflexus	pyrG
Genus__Shewanella__Cysteine desulfurase IscS	Genus__Shewanella	iscS
Genus__Shewanella__GTPase Der	Genus__Shewanella	der
Genus__Streptomyces__Ribosomal RNA small subunit methyltransferase H	Genus__Streptomyces	rsmH
Genus__Synechococcus__Phosphate import ATP-binding protein PstB 2	Genus__Synechococcus	pstB2
Species__Bacillus amyloliquefaciens__Phosphoenolpyruvate carboxykinase (ATP)	Species__Bacillus amyloliquefaciens	pckA
Species__Bacillus amyloliquefaciens__Quinolinate synthase A	Species__Bacillus amyloliquefaciens	nadA
Species__Bacillus halodurans__50S ribosomal protein L25	Species__Bacillus halodurans	rplY
Species__Bacillus halodurans__Glycine--tRNA ligase alpha subunit	Species__Bacillus halodurans	glyQ
Species__Bacillus subtilis__UPF0413 protein YjbH	Species__Bacillus subtilis	spxH
Species__Bacillus subtilis__2-C-methyl-D-erythritol 4-phosphate cytidylyltransferase	Species__Bacillus subtilis	ispD
Species__Bacillus subtilis__Polyketide synthase PksJ	Species__Bacillus subtilis	pksJ
Species__Bifidobacterium longum__Tyrosine--tRNA ligase	Species__Bifidobacterium longum	tyrS
Species__Burkholderia ambifaria__6,7-dimethyl-8-ribityllumazine synthase	Species__Burkholderia ambifaria	ribH
Species__Caulobacter vibrioides__Glutamate 5-kinase	Species__Caulobacter vibrioides	proB
Species__Chlamydia trachomatis__50S ribosomal protein L15	Species__Chlamydia trachomatis	rplO
Species__Clostridium botulinum__V-type ATP synthase beta chain	Species__Clostridium botulinum	atpB
Species__Clostridium perfringens__Phosphoenolpyruvate carboxylase	Species__Clostridium perfringens	ppcA
Species__Corynebacterium glutamicum__Probable dual-specificity RNA methyltransferase RlmN	Species__Corynebacterium glutamicum	rlmN
Species__Desulfovibrio vulgaris__ATP synthase subunit c	Species__Desulfovibrio vulgaris	atpE
Species__Escherichia coli__X polypeptide	Species__Escherichia coli	yubQ
Species__Escherichia coli__X polypeptide	Species__Escherichia coli	X
Species__Escherichia coli__HTH-type transcriptional regulator RafR	Species__Escherichia coli	rafR
Species__Escherichia coli__Multidrug export protein EmrA	Species__Escherichia coli	emrA
Species__Histophilus somni__Ribose-5-phosphate isomerase A	Species__Histophilus somni	rpiA
Species__Histophilus somni__60 kDa chaperonin	Species__Histophilus somni	groL
Species__Leptospira borgpetersenii__Aspartyl/glutamyl-tRNA(Asn/Gln) amidotransferase subunit B	Species__Leptospira borgpetersenii	gatB
Species__Neisseria meningitidis__Anthranilate phosphoribosyltransferase	Species__Neisseria meningitidis	trpD
Species__Prochlorococcus marinus__NAD(P)H-quinone oxidoreductase chain 4	Species__Prochlorococcus marinus	ndhD
Species__Proteus mirabilis__Agmatinase	Species__Proteus mirabilis	speB
Species__Pseudomonas aeruginosa__Phosphoadenosine phosphosulfate reductase	Species__Pseudomonas aeruginosa	cysH
Species__Pseudomonas putida__tRNA/tmRNA (uracil-C(5))-methyltransferase	Species__Pseudomonas putida	trmA
Species__Staphylococcus aureus__Type VII secretion system accessory factor EsaA	Species__Staphylococcus aureus	esaA
Species__Staphylococcus aureus__DNA gyrase subunit A	Species__Staphylococcus aureus	gyrA
Species__Staphylococcus epidermidis__Probable uridylyltransferase SERP1770	Species__Staphylococcus epidermidis	SERP1770
Species__Staphylococcus epidermidis__Probable uridylyltransferase SE_1761	Species__Staphylococcus epidermidis	SE_1761
Species__Staphylococcus epidermidis__Extracellular matrix-binding protein ebh	Species__Staphylococcus epidermidis	ebh
Species__Staphylococcus saprophyticus__Tyrosine recombinase XerC	Species__Staphylococcus saprophyticus	xerC
Species__Staphylococcus saprophyticus__UPF0342 protein SSP0954	Species__Staphylococcus saprophyticus	SSP0954
Species__Streptococcus agalactiae__DNA mismatch repair protein MutS	Species__Streptococcus agalactiae	mutS
Species__Streptococcus equi__Bifunctional purine biosynthesis protein PurH	Species__Streptococcus equi	purH
Species__Treponema pallidum__Glutamyl-tRNA(Gln) amidotransferase subunit A	Species__Treponema pallidum	gatA
Species__Trichodesmium erythraeum__Uroporphyrinogen decarboxylase	Species__Trichodesmium erythraeum	hemE
Species__Trichodesmium erythraeum__Chromophore lyase CpcS/CpeS 1	Species__Trichodesmium erythraeum	cpcS1
Species__Tropheryma whipplei__Uracil-DNA glycosylase	Species__Tropheryma whipplei	ung
Species__Vibrio vulnificus__Chromosome partition protein MukB	Species__Vibrio vulnificus	mukB
